# Supplementary material for: A rhythmically pulsing leaf-spring DNA-origami nanoengine that drives a passive follower
Source: Nat Nanotechnol. 2023 Oct 19;19(2):226–36. doi: 10.1038/s41565-023-01516-x (PMC10873200; doi:10.1038/s41565-023-01516-x)
Supplement: Supplementary file 7 — Source data for Figs. 2a–d, 3c,d, 6f–h and Extended Data Figs. 3a, 6d,e, 8b,c, 9c,d, 10b,c. [file 41565_2023_1516_MOESM7_ESM.xlsx]

## Sheet: Figure 2 a
Structures		Single data points
Origami structure lacking the dsDNA-t, no transcribable sequence (NTS)		0.0433842	0.0110357	0.00237791	0.0012546	-0.000561612	-0.0011688	-0.00238964	-0.00125018	-0.0134943	-0.187658	-0.0641136	-0.0319175	-0.237916	-0.378663
dsDNA template (dsDNA-t)		0.47931	0.29203	0.23675	0.22876	0.06919	0.05783	0.20666	0.20011	0.05534	0.01898	0.21582	0.13798	0.21427	0.16739	0.20587	0.16952	0.21246	0.15957	0.36264	0.31132	0.41897	0.3978	0.12475	0.10599	0.10596	0.05559	-0.14154	-0.13985	-0.00733	-0.00338	0.03609	0.03671
Nanoengine lacking Chloroalkane linker		0.52368	0.49283	0.25936	0.25729	0.24863	0.09384	0.50128	0.41837	0.07285	0.04247	0.26595	0.20486	0.27782	0.21884	0.18507	0.21289	0.26962	0.22128	0.69746	0.67742	0.70353	0.57676	0.0159	-0.00547	-0.01125	0.01488	-0.2259	-0.17989	0.177	0.13108	-0.42461	-0.33243	0.05206	0.0278	0.09493	0.17245	0.11418	0.12613
Nanoengine		1.02986	0.97014	1.00729	0.99271	0.9764	1.0236	0.98291	1.01709	0.99599	1.00401	1.0424	0.9576	1.02723	0.97277	0.89239	1.10761	1.00208	0.99792	1.03296	0.96704	1.05201	0.94799	1.04866	0.95134	1.02667	0.97333	1.05877	0.94123	1.48125	0.51875	1.0352	0.9648	0.99458	1.00542	1.03117	0.96883	1.00007	0.99993	1.07594	0.92406
Structures		Arithmetic Mean	Standrad deviation
Origami structure lacking the dsDNA-t, no transcribable sequence (NTS)		-0.0615057	0.120759
dsDNA template (dsDNA-t)		0.155986	0.146573
Nanoengine lacking Chloroalkane linker		0.188657	0.260386
Nanoengine		1	0.116765
		P-value
Nanoengine lacking Chloroalkane linker VS Nanoengine		2.99881e-23

## Sheet: Figure 2 b
Structures		Single data points
Nanoengine (NE)		1.02986	0.97014	1.00729	0.99271	0.9764	1.0236	0.98291	1.01709	0.99599	1.00401	1.0424	0.9576	1.02723	0.97277	0.89239	1.10761	1.00208	0.99792	1.03296	0.96704	1.05201	0.94799	1.04866	0.95134	1.02667	0.97333	1.05877	0.94123	1.48125	0.51875	1.0352	0.9648	0.99458	1.00542	1.03117	0.96883	1.00007	0.99993	1.07594	0.92406
Nicked-nanoengine (nNE)		1.6932	1.51485	1.44769	1.51403	1.97399	2.00764	1.88064	1.90845	1.60343	1.60629	3.29926	3.17732	2.84907	3.19404
Structures		Arithmetic Mean	Standrad deviation
Nanoengine (NE)		1	0.116765
Nicked-nanoengine (nNE)		2.11928	0.692152
		P-value
Nanoengine VS nicked-nanoengine		3.94214e-05

## Sheet: Figure 2 c
Structures		Single data points
Nanoengine lacking Chloroalkane linker		0.09148	0.12491	0.01106	0.01256	0.10048	0.08559	0.14826	0.12102	0.0909	0.08649	0.09237	0.02511	0.05223	0.04588
Nicked-nanoengine + HT-T7RNAP preincubated with 1 equiv of the chloroalkane linker		0.71397	0.62718	0.19691	0.41516	0.46011	1.15517	1.263	1.29568	0.63532	0.70794	0.15731	0.19589
Nicked-nanoengine + 1 equiv intermolecular chloroalkane linker		1.63628	1.55668	1.5304	1.34803	1.91108	1.76195	3.12809	2.93492	1.97257	1.90511	2.57348	2.31934	2.00324	1.87869
Nicked-nanoengine + 2 equiv intermolecular chloroalkane linker		1.02807	1.38046	1.8766	1.75176	2.63588	2.59859	1.97539	1.86918
Nicked-nanoengine + 5 equiv intermolecular chloroalkane linker		1.10635	0.95218	1.81182	1.8215	2.02619	2.17524	1.56165	1.55001	2.4923	2.15229	1.91361	1.70714
Nicked-nanoengine		2.22745	2.01111	2.22996	2.0086	2.03625	2.20231	2.39394	1.84462	2.05849	1.89216	2.48386	2.0426	2.33225	2.01042	2.08516	2.04928	2.09233	2.14622	2.15071	2.08784	1.03685	1.1328	3.18566	3.1218	2.12584	2.11272	2.3293	1.90926	2.11928	2.11928	2.28418	1.95438	2.20687	2.03169	2.24535	1.99321	2.12623	2.11233	2.06691	2.17164	2.12121	2.11734	2.0521	2.18645	2.02817	2.21039	2.28525	2.52299
Nicked-nanoengine lacking the T7 promoter		0.0102	-0.01052	0.10134	0.09425	0.05418	0.04694	0.09882	0.0113
Structures		Arithmetic Mean	Standrad deviation
Nanoengine lacking Chloroalkane linker		0.0777386	0.0424563
Nicked-nanoengine + HT-T7RNAP preincubated with 1 equiv of the chloroalkane linker		0.65197	0.404685
Nicked-nanoengine + 1 equiv intermolecular chloroalkane linker		2.03285	0.528123
Nicked-nanoengine + 2 equiv intermolecular chloroalkane linker		1.88949	0.546156
Nicked-nanoengine + 5 equiv intermolecular chloroalkane linker		1.77252	0.439802
Nicked-nanoengine		2.11928	0.316121
Nicked-nanoengine lacking the T7 promoter		0.0508137	0.0443093
		P-value
Nanoengine lacking Chloroalkane linker VS Nicked-nanoengine + HT-T7RNAP preincubated with 1 equiv of the chloroalkane linker		0.000452061
Nicked-nanoengine + HT-T7RNAP preincubated with 1 equiv of the chloroalkane linker VS Nicked-nanoengine + 1 equiv intermolecular chloroalkane linker		9.56636e-08
Nicked-nanoengine + HT-T7RNAP preincubated with 1 equiv of the chloroalkane linker VS Nicked-nanoengine + 5 equiv intermolecular chloroalkane linker		1.61234e-06
[truncated: 8 more columns]

## Sheet: Figure 2 d
Structures		Single data points
Nicked-nanoengine with dsDNA-t not connected next to the HT-T7RNAP		-0.02788	-0.02654	0.07196	0.08506	-0.07266	-0.07326	0.27131	0.25222	--	--	--	--	--	--	--	--	--	--	--	--	--	--	--	--	--	--	--	--	--	--	--	--	--	--	--	--	--	--	--	--
Nicked-nanoengine with dsDNA-t only connected next to the HT-T7RNAP		1.82607	1.70543	1.62871	1.45511	1.27742	1.1755	0.882668	0.854529	1.54065	1.54266	0.892868	0.530463	0.495371	0.946033	0.624038	0.639875	1.82368	1.30183	0.959064	0.979757
Nanoengine		1.02986	0.97014	1.00729	0.99271	0.9764	1.0236	0.98291	1.01709	0.99599	1.00401	1.0424	0.9576	1.02723	0.97277	0.89239	1.10761	1.00208	0.99792	1.03296	0.96704	1.05201	0.94799	1.04866	0.95134	1.02667	0.97333	1.05877	0.94123	1.48125	0.51875	1.0352	0.9648	0.99458	1.00542	1.03117	0.96883	1.00007	0.99993	1.07594	0.92406
Nicked-nanoengine		2.22745	2.01111	2.22996	2.0086	2.03625	2.20231	2.39394	1.84462	2.05849	1.89216	2.48386	2.0426	2.33225	2.01042	2.08516	2.04928	2.09233	2.14622	2.15071	2.08784	1.03685	1.1328	3.18566	3.1218	2.12584	2.11272	2.3293	1.90926	2.11928	2.11928	2.28418	1.95438	2.20687	2.03169	2.24535	1.99321	2.12623	2.11233	2.06691	2.17164	2.12121	2.11734	2.0521	2.18645	2.02817	2.21039	2.28525	2.52299
Structures		Arithmetic Mean	Standrad deviation
Nicked-nanoengine with dsDNA-t not connected next to the HT-T7RNAP		0.0600262	0.13781
Nicked-nanoengine with dsDNA-t only connected next to the HT-T7RNAP		1.15409	0.433422
Nanoengine		1	0.116765
Nicked-nanoengine		2.11928	0.41221
		P-value
Nicked-nanoengine with dsDNA-t not connected next to the HT-T7RNAP VS Nicked-nanoengine		1.55585e-21
Nicked-nanoengine with dsDNA-t only connected next to the HT-T7RNAP VS Nicked-nanoengine		7.75647e-10
[truncated: 22 more columns]

## Sheet: Figure 3 c, d
Figure 2 e, f
Histogram details: range for the Histogram data spans from 0 ° to 180 ° with a binning of 3 °. The histogram range corresponds to the range of that the structure can possibly take on. The data is expressed as Relative Counts in percentage. The Data is normalized by dividing the histograms columns value by the total numbers of data and multiplying by 100.
Box plot details: Boxplot represents the first quartile (Q1, 25th percentile) and the third quartile (Q3, 75th percentile) at the box extremities, with the second quartile (Q2, 50th percentile, median) represented as a line inside the box. The whiskers represent 1.5 times the inter quartile range (IQR = Q3-Q1). The lowest angle (MIN) and the highest angle value (MAX) are shown as thinner, vertica…
Errors on the arithmetic mean is given as the standard deviation.
Nicked-nanoengine	no transcription									Nicked-nanoengine	transcription
Number	Angle					Qartile analysis				Number	Angle					Qartile analysis
1	83.2623		Average	64.1329		MIN	0			1	47.3528		Average	56.5134		MIN	0
2	65.405		Stdev	20.0377		Q1	53.0429			2	48.8275		Stdev	21.7926		Q1	41.1835
3	90.689					Q2	67.03			3	76.8707					Q2	58.4265
4	53.0429					Q3	77.2978			4	47.2727					Q3	72.8897
5	70.6027					MAX	161.114			5	14.3094					MAX	132.637
6	50.2829									6	72.3159
7	68.0771									7	22.4461
8	68.4682									8	71.5998
9	68.3347									9	79.9542
10	7.30576									10	41.2232
11	72.8426									11	69.4856
12	60.2466									12	47.2743
13	70.6333									13	41.6047
14	67.3753									14	67.6134
15	56.188									15	65.468
16	40.9213									16	56.4398
17	87.8509									17	99.8832
18	61.3662									18	13.2257
19	72.6176									19	58.6334
20	77.9982									20	44.1999
21	53.1186									21	43.1143
22	69.224									22	49.4571
23	82.8988									23	55.8403
24	45.4264									24	39.5881
25	77.5351									25	61.2236
26	70.129									26	50.521
27	53.9285									27	59.1784
28	63.3769									28	43.8846
29	52.7056									29	78.5077
30	61.7873									30	81.1903
31	48.3986									31	62.4417
32	7.52382									32	28.4429
33	50.7106									33	38.8353
34	53.9936									34	27.6016
35	71.2522									35	74.4902
36	68.7232									36	77.1156
37	35.4653									37	80.604
38	73.8178									38	20.0315
39	69.0656									39	39.0085
40	57.7132									40	16.3895
41	59.3764									41	52.9013
42	65.1173									42	80.4151
43	69.0567									43	70.2546
44	77.6508									44	7.40075
45	52.9435									45	74.4546
46	47.0017									46	52.8122
47	57.3504									47	67.2835
48	74.2503									48	84.8935
49	91.7287									49	62.3543
50	81.4102									50	53.3666
51	74.8725									51	54.1239
52	80.472									52	4.95586
53	77.2978									53	64.1128
54	80.4133									54	56.4636
55	68.5556									55	51.2339
56	53.2219									56	4.94742
57	53.761									57	54.6406
58	46.6099									58	67.781
59	59.1684									59	28.9622
60	40.0132									60	76.953
61	59.6414									61	41.7505
62	59.7887									62	85.0875
63	92.375									63	48.8178
64	81.0274									64	90.4418
65	68.0229									65	49.4182
66	71.3295									66	91.2346
67	64.9309									67	50.8566
68	48.6522									68	78.593
69	88.5312									69	55.758
70	28.4139									70	14.7436
71	50.6849									71	3.02667
72	70.1209									72	31.7451
73	63.2916									73	78.9553
74	77.8423									74	84.6734
75	76.9365									75	86.3259
76	62.2301									76	31.1631
77	60.3955									77	60.6371
78	74.6935									78	60.5925
79	63.6981									79	79.1973
80	88.1128									80	101.678
81	58.4546									81	75.5845
82	77.8929									82	4.78937
83	59.0846									83	77.3254
84	64.8658									84	64.4754
85	78.0323									85	70.0647
86	73.4277									86	77.3726
87	81.8619									87	75.4132
88	39.6139									88	84.0044
89	61.1672									89	60.6823
90	50.2945									90	60.7655
91	69.6263									91	85.1361
92	14.7919									92	31.7098
93	72.4864									93	38.6057
94	116.924									94	59.8553
95	24.5517									95	59.6185
96	62.6936									96	57.7287
97	54.5494									97	61.1796
98	5.79562									98	3.36249
99	48.6444									99	43.433
100	84.0078									100	61.9958
101	70.3761									101	74.0096
102	45.7848									102	49.0796
103	68.1986									103	98.3082
104	66.2315									104	35.5808
105	76.0751									105	67.2071
106	67.143									106	36.2112
107	82.7638									107	49.6083
108	51.1204									108	84.6488
109	73.3079									109	55.5123
110	96.7904									110	100.13
111	34.3623									111	67.0873
112	81.8746									112	62.134
113	69.9788									113	56.9854
114	32.5813									114	57.3351
115	54.0449									115	19.3517
116	70.5538									116	20.7712
117	63.9951									117	81.6278
118	29.3375									118	41.8842
119	58.3553									119	51.9468
120	32.8603									120	50.2473
121	66.909									121	84.0163
122	81.4725									122	35.1251
123	54.5923									123	71.9304
124	92.0047									124	48.2486
125	71.7242									125	48.4446
126	57.7944									126	16.0143
127	70.2185									127	13.2617
128	53.7462									128	51.3983
129	38.619									129	69.5798
130	90.1614									130	75.5792
131	48.1934									131	53.5257
132	70.5511									132	46.8822
133	79.9987									133	57.1821
134	52.2823									134	54.3893
135	79.7155									135	43.2523
136	78.831									136	63.2535
137	85.564									137	71.3747
138	106.44									138	78.0785
139	48.2011									139	69.8765
140	35.0287									140	18.4196
141	20.5278									141	68.6597
142	84.0455									142	68.1849
143	68.7337									143	90.6589
144	11.5322									144	22.9359
145	59.4067									145	71.3535
146	74.8574									146	28.9525
147	52.5238									147	88.6258
148	93.8678									148	71.6108
149	79.2224									149	2.75505
150	45.6651									150	74.279
151	42.9337									151	72.9963
152	50.6772									152	38.7293
153	65.2666									153	48.5374
154	39.4464									154	47.4815
155	68.9638									155	55.8294
156	57.404									156	45.7476
157	114.681									157	80.5688
158	40.5087									158	6.60404
159	76.2494									159	60.1319
160	42.605									160	47.5973
161	74.4082									161	44.4473
162	49.0735									162	58.9824
163	60.0284									163	39.7394
164	60.0284									164	76.8404
165	53.2813									165	4.61721
166	52.1764									166	80.3202
167	61.9205									167	65.2566
168	52.1449									168	45.0333
169	54.6458									169	35.7634
170	70.637									170	56.7737
171	80.9115									171	36.0394
172	54.8056									172	51.1806
173	36.3624									173	57.5764
174	84.2673									174	50.7295
175	62.4641									175	44.5496
176	91.8867									176	37.3647
177	36.8219									177	33.9736
178	71.9082									178	78.7016
179	71.1685									179	43.5131
180	3.7777									180	15.2178
181	68.4291									181	53.1301
182	32.4479									182	80.0585
183	68.0848									183	81.8151
184	53.4234									184	5.52754
185	71.9324									185	66.7252
186	71.4622									186	84.005
187	77.1553									187	72.1694
188	68.2422									188	81.3099
189	68.1574									189	39.4539
190	70.8033									190	27.9401
191	68.584									191	41.209
192	58.2486									192	70.117
193	67.3621									193	18.5289
194	82.6165									194	57.0287
195	37.1301									195	7.2055
196	78.5012									196	82.2628
197	59.3527									197	79.3694
198	31.8808									198	66.0963
199	55.0862									199	41.2612
200	71.5079									200	11.7874
201	60.0916									201	11.6952
202	73.297									202	60.3811
203	66.0889									203	65.2402
204	6.9375									204	77.3914
205	79.4669									205	66.4804
206	85.0998									206	44.2848
207	21.9113									207	41.9673
208	83.2388									208	49.8519
209	62.0288									209	22.8849
210	56.579									210	41.0954
211	82.689									211	9.01918
212	32.2989									212	58.189
213	75.5089									213	71.4939
214	101.889									214	73.5965
215	67.3825									215	27.4287
216	39.8223									216	29.204
217	26.5651									217	83.8171
218	76.2823									218	68.4575
219	70.8045									219	69.6169
220	52.2656									220	67.0513
221	73.5663									221	68.6862
222	15.2551									222	35.819
223	29.8686									223	85.0932
224	54.996									224	74.4499
225	59.0362									225	65.4812
226	73.1124									226	73.2627
227	59.1763									227	75.2976
228	42.926									228	86.0698
229	38.7733									229	97.2038
230	79.9807									230	105.834
231	82.6115									231	75.9952
232	36.2068									232	79.6451
233	81.0559									233	59.8586
234	44.2844									234	41.9428
235	56.3779									235	46.4798
236	104.514									236	67.7579
237	56.4895									237	72.1051
238	51.1061									238	44.4243
239	46.4906									239	59.4602
240	71.2145									240	53.6176
241	74.0868									241	54.2898
242	75.3736									242	95.6797
243	65.9285									243	78.7177
244	23.0073									244	63.1561
245	66.9296									245	31.3804
246	64.407									246	55.4101
247	57.9906									247	16.8584
248	82.1173									248	85.9717
249	38.7838									249	66.1437
250	68.9404									250	47.0342
251	54.7202									251	46.8665
252	63.9046									252	53.6978
253	72.2973									253	53.4135
254	44.4581									254	67.0735
255	61.297									255	56.7251
256	61.9275									256	54.03
257	85.4614									257	85.0806
258	93.2994									258	41.9125
259	76.6207									259	67.6199
260	76.0724									260	60.0767
261	81.747									261	23.6952
262	67.0113									262	53.9852
263	54.5656									263	37.1067
264	68.9423									264	80.0249
265	59.5496									265	87.4597
266	73.3138									266	63.6305
267	82.1847									267	18.7477
268	73.1694									268	48.4587
269	76.4169									269	56.6593
270	56.6227									270	64.0543
271	45.3713									271	62.2815
272	26.6776									272	27.887
273	52.844									273	61.6546
274	36.0517									274	49.07
275	57.6581									275	47.6444
276	69.002									276	81.7784
277	63.288									277	84.7238
278	72.5746									278	64.179
279	59.1502									279	60.5968
280	74.6354									280	84.2669
281	104.016									281	81.0886
282	61.6287									282	74.6451
283	30.5832									283	40.2195
284	28.3104									284	72.3207
285	56.7706									285	63.7314
286	74.4251									286	47.638
287	66.9717									287	56.9086
288	80.4919									288	53.9935
289	69.8765									289	87.585
290	102.385									290	94.7901
291	86.7303									291	43.9075
292	50.5193									292	37.4956
293	97.1672									293	76.227
294	59.6609									294	67.5727
295	52.5582									295	84.7831
296	33.536									296	15.3812
297	46.7157									297	86.6155
298	49.6254									298	92.6978
299	75.8409									299	70.8012
300	6.37611									300	49.0805
301	76.823									301	74.4275
302	69.5836									302	104.47
303	70.6404									303	82.8306
304	72.9971									304	55.3117
305	73.6206									305	49.6718
306	53.8204									306	73.3008
307	82.4694									307	72.2553
308	69.0105									308	61.2123
309	16.8239									309	80.602
310	76.0594									310	46.4688
311	73.0821									311	78.6741
312	59.0235									312	53.8056
313	67.3897									313	69.2277
314	41.4965									314	73.5271
315	44.7971									315	47.9962
316	79.0295									316	58.7127
317	59.4344									317	65.4184
318	45.071									318	57.8132
319	73.7636									319	65.1893
320	68.9332									320	59.9729
321	110.24									321	62.0728
322	83.9893									322	9.35397
323	88.6028									323	58.5677
324	74.3312									324	55.042
325	81.4785									325	53.427
326	70.1362									326	26.4693
327	49.3077									327	54.1652
328	31.3139									328	55.6236
329	73.9557									329	17.6597
330	43.9584									330	94.3396
331	63.0555									331	38.7032
332	63.929									332	81.0976
333	82.8315									333	66.8937
334	60.7558									334	51.6993
335	102.894									335	21.8147
336	76.7823									336	22.249
337	60.2551									337	65.6375
338	70.2955									338	73.2494
339	94.9536									339	67.5862
340	81.7385									340	48.0226
341	56.1912									341	77.0054
342	61.5241									342	81.4734
343	42.3974									343	66.4365
344	72.5361									344	70.7294
345	10.0316									345	82.0107
346	55.2402									346	56.5413
347	68.9249									347	97.2225
348	60.4612									348	42.1232
349	77.4095									349	68.0738
350	56.5246									350	76.4992
351	79.5936									351	20.2506
352	64.6907									352	23.1269
353	61.645									353	36.3604
354	80.4971									354	53.1301
355	55.6028									355	28.58
356	60.1726									356	42.5128
357	61.1116									357	42.312
358	60.1972									358	68.459
359	78.0383									359	61.4271
360	71.7481									360	66.4423
361	70.2302									361	46.981
362	80.2382									362	62.6867
363	57.0948									363	36.7199
364	87.6239									364	51.4605
365	76.3196									365	64.6836
366	58.908									366	45.1148
367	80.5338									367	71.4778
368	69.4283									368	83.3722
369	71.1445									369	43.9306
370	73.9119									370	43.6295
371	90.1645									371	57.7299
372	70.0576									372	91.1951
373	102.319									373	40.9282
374	44.9223									374	21.8014
375	22.6785									375	89.0179
376	66.3452									376	112.256
377	57.5895									377	92.5766
378	84.3968									378	41.3737
379	5.50321									379	70.8651
380	41.1589									380	87.2073
381	63.98									381	62.3383
382	87.1884									382	46.8476
383	55.0607									383	31.9213
384	78.1558									384	59.6182
385	78.832									385	63.3418
386	50.99									386	63.4349
387	85.1009									387	54.0661
388	38.473									388	62.9367
389	73.504									389	34.9089
390	71.2313									390	59.2131
391	77.4011									391	41.6335
392	61.0758									392	53.5215
393	69.7851									393	54.8591
394	70.0963									394	42.4293
395	67.2041									395	55.1755
396	72.1583									396	88.6085
397	65.244									397	72.867
398	56.3099									398	44.8085
399	85.6499									399	50.6413
400	46.2454									400	41.9241
401	30.8501									401	15.5759
402	93.1338									402	34.7424
403	92.4103									403	41.6891
404	83.7261									404	95.1996
405	77.786									405	47.2019
406	7.22432									406	46.7395
407	80.6677									407	35.115
408	75.1098									408	29.9315
409	77.1826									409	18.7661
410	73.0631									410	43.9571
411	37.1416									411	64.9424
412	89.6082									412	92.688
413	63.3112									413	34.4639
414	64.9547									414	42.0263
415	37.3624									415	51.0199
416	108.47									416	34.0519
417	28.1052									417	39.9646
418	67.3436									418	69.6367
419	107.459									419	79.2475
420	46.5012									420	78.7945
421	82.8317									421	42.6362
422	54									422	43.932
423	69.4338									423	87.8142
424	67.0648									424	85.9183
425	74.6888									425	40.5416
426	54.9985									426	46.1803
427	77.9604									427	41.3396
428	91.4293									428	75.1068
429	66.8369									429	76.3972
430	46.7475									430	57.7703
431	86.6557									431	36.943
432	49.6201									432	77.3435
433	54.1728									433	91.0051
434	83.6228									434	36.573
435	97.2597									435	30.1241
436	69.6747									436	55.8334
437	79.1801									437	35.6319
438	66.2525									438	53.1671
439	56.3031									439	65.1845
440	71.938									440	59.9682
441	52.515									441	83.5828
442	19.6796									442	89.5769
443	80.7772									443	40.2551
444	31.6716									444	47.8483
445	70.0765									445	43.6998
446	69.8629									446	41.1859
447	81.5579									447	56.443
448	70.7592									448	43.7508
449	64.7581									449	32.9052
450	86.0034									450	38.6598
451	68.4498									451	85.1263
452	60.7746									452	67.22
453	66.0282									453	52.5849
454	60.4453									454	51.1975
455	29.8026									455	68.8039
456	70.0462									456	55.6163
457	81.3346									457	85.0279
458	78.8369									458	62.7067
459	59.0521									459	35.6764
460	68.7268									460	53.7818
461	41.5237									461	42.1751
462	81.7097									462	55.3068
463	69.0969									463	73.1416
464	83.8276									464	36.3268
465	73.8085									465	30.7568
466	75.1709									466	45.2418
467	42.2319									467	51.87
468	96.1789									468	63.5822
469	69.2321									469	83.1845
470	65.3383									470	44.3589
471	70.1288									471	39.5605
472	50.3817									472	48.5722
473	52.4543									473	62.6652
474	78.6901									474	39.6711
475	35.1342									475	29.3786
476	43.5541									476	85.4679
477	66.6746									477	23.3132
478	85.5366									478	65.0971
479	53.5796									479	37.7368
480	34.4463									480	36.9268
481	49.0353									481	87.6926
482	35.4409									482	41.5834
483	11.1928									483	85.1808
484	83.7365									484	34.7096
485	44.2462									485	91.4144
486	57.506									486	54.8439
487	81.1041									487	91.5566
488	61.9745									488	40.6216
489	75.5297									489	44.2845
490	37.3808									490	62.444
491	48.1959									491	49.517
492	66.3409									492	58.2706
493	83.5886									493	92.9737
494	74.3247									494	77.9052
495	109.386									495	46.64
496	47.0899									496	91.9053
497	70.1374									497	46.5418
498	66.7167									498	48.3423
499	61.0908									499	41.9801
500	14.7947									500	90.8736
501	28.971									501	26.6905
502	78.532									502	88.9646
503	59.6587									503	61.7518
504	5.57691									504	67.1883
505	87.452									505	26.3236
506	64.1423									506	28.1306
507	68.0754									507	45.6692
508	66.5304									508	58.8908
509	66.9406									509	42.288
510	53.0081									510	25.926
511	44.6407									511	82.5457
512	40.4914									512	66.0342
513	71.7788									513	92.0454
514	67.7043									514	33.5265
515	10.5613									515	59.7436
516	68.3691									516	36.1142
517	71.0777									517	75.5297
518	65.9611									518	77.8895
519	72.7146									519	83.2021
520	85.3286									520	56.5237
521	78.6901									521	75.6314
522	70.4256									522	78.8962
523	88.4223									523	79.9861
524	78.663									524	61.0376
525	70.0794									525	66.6988
526	12.3722									526	46.0769
527	43.8433									527	99.2759
528	74.1994									528	79.2765
529	50.1213									529	41.5241
530	28.5204									530	42.3974
531	83.7211									531	87.2737
532	81.5525									532	79.1715
533	62.4945									533	80.7539
534	66.8206									534	62.7232
535	100.068									535	45.3745
536	92.4948									536	82.2462
537	77.69									537	50.0146
538	39.8165									538	16.8206
539	70.8957									539	46.8476
540	44.2793									540	45.4696
541	69.3486									541	59.057
542	90									542	39.8779
543	55.122									543	47.0419
544	63.2917									544	83.2581
545	44.429									545	41.2908
546	84.5415									546	51.8182
547	76.8551									547	76.2981
548	66.6678									548	40.6051
549	70.8074									549	48.2928
550	46.3882									550	86.0698
551	82.7468									551	97.2038
552	61.2324									552	105.834
553	61.2324									553	75.9952
554	82.875									554	79.6451
555	98.6371									555	59.8586
556	29.2499									556	41.9428
557	53.9555									557	46.4798
558	40.7698									558	67.7579
559	39.4412									559	72.1051
560	40.2466									560	44.4243
561	72.3423									561	59.4602
562	74.4543									562	53.6176
563	49.6355									563	54.2898
564	41.3086									564	95.6797
565	57.046									565	78.7177
566	65.2249									566	63.1561
567	59.6399									567	31.3804
568	78.2003									568	55.4101
569	70.7481									569	16.8584
570	87.1975									570	85.9717
571	73.4584									571	66.1437
572	53.5308									572	47.0342
573	75.3295									573	46.8665
574	65.5967									574	53.6978
575	65.1992									575	53.4135
576	84.0939									576	67.0735
577	61.4121									577	56.7251
578	43.3379									578	54.03
579	47.0989									579	85.0806
580	52.3757									580	41.9125
581	62.9037									581	67.6199
582	92.1434									582	60.0767
583	85.6995									583	23.6952
584	80.3718									584	53.9852
585	73.5648									585	37.1067
586	69.4352									586	80.0249
587	67.2996									587	87.4597
588	86.2938									588	63.6305
589	76.7707									589	18.7477
590	54.7181									590	48.4587
591	56.0235									591	56.6593
592	96.7521									592	64.0543
593	57.6804									593	62.2815
594	78.298									594	27.887
595	67.101									595	61.6546
596	67.124									596	49.07
597	57.8668									597	47.6444
598	51.6048									598	81.7784
599	49.0551									599	84.7238
600	92.6736									600	64.179
601	63.7444									601	60.5968
602	36.6903									602	84.2669
603	61.0929									603	81.0886
604	30.8634									604	74.6451
605	71.7777									605	40.2195
606	61.3347									606	72.3207
607	80.5779									607	63.7314
608	104.925									608	47.638
609	44.3498									609	56.9086
610	79.074									610	53.9935
611	40.1848									611	87.585
612	96.4831									612	94.7901
613	69.3665									613	43.9075
614	42.0858									614	37.4956
615	59.1339									615	76.227
616	55.2246									616	67.5727
617	55.4186									617	84.7831
618	29.9816									618	15.3812
619	161.114									619	86.6155
620	92.0934									620	92.6978
621	73.1132									621	70.8012
622	64.2861									622	49.0805
623	73.0907									623	74.4275
624	73.4272									624	104.47
625	69.8483									625	82.8306
626	60.9454									626	55.3117
627	65.4328									627	49.6718
628	68.6779									628	73.3008
629	64.2599									629	72.2553
630	80.6028									630	61.2123
631	36.1884									631	80.602
632	36.5289									632	46.4688
633	82.6341									633	78.6741
634	90									634	53.8056
635	85.9555									635	69.2277
636	62.7679									636	73.5271
637	81.7566									637	47.9962
638	67.3351									638	58.7127
639	88.7758									639	65.4184
640	44.6688									640	57.8132
641	43.4099									641	65.1893
642	52.6069									642	59.9729
643	46.5932									643	62.0728
644	84.2939									644	9.35397
645	78.328									645	58.5677
646	72.0143									646	55.042
647	63.4349									647	53.427
648	82.7757									648	26.4693
649	53.6813									649	54.1652
650	64.3716									650	55.6236
651	63.8142									651	17.6597
652	63.3686									652	94.3396
653	56.2217									653	38.7032
654	37.0663									654	81.0976
655	39.0939									655	66.8937
656	18.1003									656	51.6993
657	77.6331									657	21.8147
658	42.6889									658	22.249
659	48.549									659	65.6375
660	63.2209									660	73.2494
661	19.3612									661	67.5862
662	15.3272									662	48.0226
663	86.0849									663	77.0054
664	76.8551									664	81.4734
665	36.0274									665	66.4365
666	74.9547									666	70.7294
667	61.3611									667	82.0107
668	84.4436									668	56.5413
669	68.3355									669	97.2225
670	38.3069									670	42.1232
671	51.4347									671	68.0738
672	69.846									672	76.4992
673	79.0119									673	20.2506
674	35.4367									674	23.1269
675	70.641									675	36.3604
676	67.1867									676	53.1301
677	8.53944									677	28.58
678	69.2744									678	42.5128
679	85.8591									679	42.312
680	35.94									680	68.459
681	77.0849									681	61.4271
682	76.8308									682	66.4423
683	23.9836									683	46.981
684	68.1986									684	62.6867
685	62.077									685	36.7199
686	79.0417									686	51.4605
687	37.6669									687	64.6836
688	81.243									688	45.1148
689	22.1156									689	71.4778
690	66.6148									690	83.3722
691	67.4551									691	43.9306
692	61.9577									692	43.6295
693	69.3411									693	57.7299
694	74.8263									694	91.1951
695	36.5759									695	40.9282
696	13.0842									696	21.8014
697	72.7482									697	89.0179
698	76.7277									698	112.256
699	10.9338									699	92.5766
700	32.6995									700	41.3737
701	28.7004									701	70.8651
702	74.303									702	87.2073
703	67.1663									703	62.3383
704	18.646									704	46.8476
705	98.5308									705	31.9213
706	79.3666									706	59.6182
707	81.1221									707	63.3418
708	37.6316									708	63.4349
709	52.125									709	54.0661
710	63.9155									710	62.9367
711	88.5009									711	34.9089
712	66.6928									712	59.2131
713	65.7565									713	41.6335
714	64.163									714	53.5215
715	63.4349									715	54.8591
716	30.1151									716	42.4293
717	65.893									717	55.1755
718	76.5707									718	88.6085
719	106.323									719	72.867
720	70.7722									720	44.8085
721	52.2944									721	50.6413
722	54.6586									722	41.9241
723	50.6153									723	15.5759
724	97.9113									724	34.7424
725	64.9669									725	41.6891
726	76.732									726	95.1996
727	38.5169									727	47.2019
728	94.9894									728	46.7395
729	54.555									729	35.115
730	71.8605									730	29.9315
731	84.5451									731	18.7661
732	66.7176									732	43.9571
733	63.3236									733	64.9424
734	78.2614									734	92.688
735	86.9833									735	34.4639
736	50.0145									736	42.0263
737	67.3206									737	51.0199
738	63.8069									738	34.0519
739	47.9108									739	39.9646
740	10.36									740	69.6367
741	77.2399									741	79.2475
742	85.2762									742	78.7945
743	41.2757									743	42.6362
744	82.1364									744	43.932
745	64.7223									745	87.8142
746	78.6901									746	85.9183
747	64.1511									747	40.5416
748	56.0625									748	46.1803
749	55.56									749	41.3396
750	87.4692									750	75.1068
751	87.5304									751	76.3972
752	14.753									752	57.7703
753	53.4937									753	36.943
754	68.2677									754	77.3435
755	38.4456									755	91.0051
756	53.8882									756	36.573
757	78.8262									757	30.1241
758	88.741									758	55.8334
759	71.4167									759	35.6319
760	42.551									760	53.1671
761	29.2281									761	65.1845
762	57.2005									762	59.9682
763	44.4282									763	83.5828
764	53.8807									764	89.5769
765	71.1778									765	40.2551
766	55.7961									766	47.8483
767	70.4025									767	43.6998
768	65.6497									768	41.1859
769	66.6681									769	56.443
770	50.4119									770	43.7508
771	42.5303									771	32.9052
772	86.8832									772	38.6598
773	39.8031									773	85.1263
774	55.3191									774	67.22
775	85.018									775	52.5849
776	75.6997									776	51.1975
777	92.5952									777	68.8039
778	108.984									778	55.6163
779	43.4352									779	85.0279
780	60.8739									780	62.7067
781	44.5342									781	35.6764
782	54.8725									782	53.7818
783	41.8779									783	42.1751
784	70.5936									784	55.3068
785	67.8457									785	73.1416
786	69.0692									786	36.3268
787	84.1612									787	30.7568
788	60.2238									788	45.2418
789	62.5244									789	51.87
790	51.3314									790	63.5822
791	40.5707									791	83.1845
792	64.5572									792	44.3589
793	69.7174									793	39.5605
794	106.939									794	48.5722
795	77.4572									795	62.6652
796	70.1819									796	39.6711
797	79.0243									797	29.3786
798	40.4764									798	85.4679
799	62.133									799	23.3132
800	85.8346									800	65.0971
801	65.5927									801	37.7368
802	60.1682									802	36.9268
803	80.2149									803	87.6926
804	29.4687									804	41.5834
805	42.8559									805	85.1808
806	82.9138									806	34.7096
807	65.5119									807	91.4144
808	59.2031									808	54.8439
809	41.7147									809	91.5566
810	77.091									810	40.6216
811	72.3226									811	44.2845
812	51.2435									812	62.444
813	72.532									813	49.517
814	44.0473									814	58.2706
815	72.9176									815	92.9737
816	68.5563									816	77.9052
817	71.2283									817	46.64
818	35.5188									818	91.9053
819	81.8378									819	46.5418
820	87.3458									820	48.3423
821	85.1317									821	41.9801
822	47.0146									822	90.8736
823	57.1461									823	26.6905
824	74.5803									824	88.9646
825	70.6652									825	61.7518
826	70.8101									826	67.1883
827	63.4349									827	26.3236
828	67.1074									828	28.1306
829	94.3987									829	45.6692
830	75.0023									830	58.8908
831	80.494									831	42.288
832	44.7998									832	25.926
833	28.0832									833	82.5457
834	74.8277									834	66.0342
835	55.2253									835	92.0454
836	78.8587									836	33.5265
837	57.1481									837	59.7436
838	56.7755									838	36.1142
839	71.3421									839	75.5297
840	56.6688									840	77.8895
841	62.5994									841	83.2021
842	54.4623									842	56.5237
843	71.0865									843	75.6314
844	80.0987									844	78.8962
845	75.6788									845	79.9861
846	15.3183									846	61.0376
847	94.789									847	66.6988
848	72.2088									848	46.0769
849	83.392									849	99.2759
850	77.4896									850	79.2765
851	82.5348									851	41.5241
852	68.4287									852	42.3974
853	60.8025									853	87.2737
854	21.7271									854	79.1715
855	52.077									855	80.7539
856	62.6933									856	62.7232
857	57.799									857	45.3745
858	90.7073									858	82.2462
859	62.8925									859	50.0146
860	62.9003									860	16.8206
861	58.431									861	46.8476
862	36.294									862	45.4696
863	97.0907									863	59.057
864	37.3868									864	39.8779
865	67.4383									865	47.0419
866	71.348									866	83.2581
867	65.2629									867	41.2908
868	68.2765									868	51.8182
869	75.562									869	76.2981
870	63.6867									870	40.6051
871	80.9824									871	48.2928
872	56.1209									872	25.4783
873	58.7001									873	66.0115
874	72.0348									874	73.0659
875	73.1353									875	64.3713
876	22.4611									876	79.724
877	81.1796									877	76.8484
878	6.09471									878	63.5581
879	69.1768									879	52.4314
880	99.6744									880	65.8288
881	72.0576									881	45.3252
882	67.03									882	22.7753
883	89.036									883	37.3165
884	41.6101									884	16.8107
885	63.99									885	24.8501
886	68.0328									886	55.7474
887	74.0421									887	34.1436
888	42.4875									888	68.365
889	64.6538									889	57.6031
890	62.9648									890	44.2086
891	80.4376									891	68.9052
892	42.5195									892	45.9897
893	63.8547									893	65.0352
894	33.4674									894	73.9212
895	22.0837									895	61.568
896	74.2328									896	77.7958
897	59.1162									897	52.6371
898	23.1117									898	73.1622
899	54.9581									899	62.9964
900	102.959									900	32.0054
901	71.3819									901	61.4009
902	55.3174									902	51.1381
903	82.0604									903	15.0685
904	65.5172									904	16.1353
905	83.1818									905	85.2824
906	37.4367									906	42.5957
907	66.5655									907	23.7136
908	76.0066									908	66.538
909	63.0478									909	58.5175
910	59.0362									910	30.3331
911	59.7632									911	11.9904
912	69.2037									912	18.4229
913	86.9495									913	61.6372
914	66.0476									914	51.6245
915	5.30432									915	66.659
916	70.2342									916	35.6602
917	79.3702									917	68.5134
918	16.5476									918	49.8503
919	33.4188									919	70.3462
920	46.3291									920	44.959
921	27.4905									921	40.155
922	84.6793									922	23.3817
923	76.8042									923	14.7067
924	83.9941									924	101.31
925	72.7367									925	67.9152
926	65.556									926	59.7578
927	79.7872									927	34.6064
928	35.818									928	16.7354
929	22.8781									929	51.2313
930	64.8813									930	26.3501
931	62.8463									931	46.9653
932	60.7808									932	55.7344
933	59.8001									933	54.9587
934	64.5108									934	10.5659
935	21.313									935	75.7439
936	71.7761									936	66.253
937	66.9766									937	46.226
938	67.466									938	85.8107
939	88.157									939	40.8391
940	52.6992									940	20.8024
941	64.8658									941	49.8288
942	67.0647									942	39.7376
943	41.2432									943	21.2834
944	88.8811									944	43.9949
945	35.9267									945	86.0363
946	60.2204									946	47.4872
947	70.4329									947	32.2048
948	75.5792									948	34.7014
949	60.0685									949	63.1281
950	52.2258									950	28.0769
951	59.0362									951	60.083
952	38.7627									952	58.4957
953	20.7544									953	78.9136
954	50.2456									954	62.7604
955	56.3099									955	87.8034
956	80.9658									956	24.0696
957	30.9814									957	24.9069
958	37.3175									958	119.013
959	70.6284									959	64.4766
960	74.5338									960	61.6098
961	70.8846									961	34.1742
962	67.1241									962	34.0034
963	67.5464									963	65.2787
964	56.6829									964	44.4447
965	36.3218									965	73.635
966	39.967									966	32.0506
967	34.8082									967	16.7033
968	83.2025									968	28.1613
969	59.2043									969	19.2879
970	40.3645									970	20.0476
971	75.1563									971	41.2595
972	77.2987									972	66.1965
973	23.0513									973	20.3791
974	25.6889									974	29.5859
975	74.4942									975	16.4522
976	78.9496									976	33.7009
977	21.1523									977	69.6193
978	65.8159									978	63.0925
979	81.6943									979	5.6552
980	50.151									980	76.4024
981	59.7803									981	22.8093
982	82.5686									982	74.2778
983	59.4458									983	45.235
984	46.9223									984	87.3126
985	10.5234									985	47.9043
986	38.3231									986	71.0109
987	79.8853									987	62.8848
988	59.3493									988	58.0957
989	77.1743									989	61.3534
990	88.5838									990	74.2409
991	67.2131									991	6.32407
992	77.1644									992	25.4892
993	38.6904									993	69.8683
994	51.7873									994	59.5742
995	41.8532									995	37.8235
996	57.7686									996	67.8946
997	86.3353									997	33.2305
998	77.5741									998	46.0104
999	25.4342									999	69.6448
1000	8.75418									1000	21.3691
1001	40.2534									1001	56.4038
1002	60.2484									1002	37.6044
1003	37.1946									1003	46.086
1004	85.1078									1004	42.7491
1005	67.9154									1005	20.1681
1006	13.0593									1006	74.1641
1007	71.3301									1007	74.9108
1008	48.0665									1008	88.3791
1009	4.94301									1009	23.9973
1010	87.0876									1010	79.0325
1011	79.5602									1011	61.9182
1012	92.5593									1012	14.8583
1013	73.8218									1013	22.5419
1014	47.6324									1014	90.7854
1015	51.6048									1015	90.7854
1016	63.921									1016	63.5042
1017	63.3512									1017	15.2195
1018	74.6435									1018	65.5792
1019	71.5651									1019	107.119
1020	74.8949									1020	77.2957
1021	70.9744									1021	52.877
1022	72.5238									1022	22.634
1023	65.9404									1023	50.1641
1024	99.34									1024	61.1589
1025	73.0092									1025	69.2857
1026	88.2541									1026	57.1069
1027	71.5057									1027	79.9641
1028	68.1986									1028	59.7265
1029	89.5103									1029	28.8271
1030	87.3974									1030	56.7936
1031	72.6995									1031	56.8396
1032	77.8011									1032	71.7522
1033	70.8977									1033	55.1084
1034	92.7263									1034	37.461
1035	61.8138									1035	55.3239
1036	74.2239									1036	59.175
1037	50.0921									1037	77.1164
1038	81.5784									1038	42.4774
1039	62.8297									1039	57.2022
1040	82.8988									1040	40.8624
1041	45.4264									1041	53.6475
1042	77.5351									1042	37.4751
1043	70.129									1043	54.7693
1044	53.9285									1044	13.388
1045	63.3769									1045	53.1282
1046	52.7056									1046	55.8522
1047	61.7873									1047	53.942
1048	48.3986									1048	57.1204
1049	7.52382									1049	55.4915
1050	50.7106									1050	25.4598
1051	53.9936									1051	64.0543
1052	71.2522									1052	72.2359
1053	68.7232									1053	27.6782
1054	35.4653									1054	5.8612
1055	73.8178									1055	32.3509
1056	69.0656									1056	70.4849
1057	57.7132									1057	76.6527
1058	59.3764									1058	70.452
1059	65.1173									1059	38.0426
1060	69.0567									1060	48.536
1061	77.6508									1061	81.6012
1062	52.9435									1062	62.8473
1063	47.0017									1063	33.1125
1064	57.3504									1064	13.9452
1065	74.2503									1065	82.0939
1066	91.7287									1066	64.0326
1067	81.4102									1067	57.9911
1068	74.8725									1068	67.5455
1069	80.472									1069	4.95027
1070	77.2978									1070	93.2844
1071	80.4133									1071	53.1785
1072	68.5556									1072	65.8992
1073	53.2219									1073	65.1939
1074	53.761									1074	84.6365
1075	46.6099									1075	45
1076	59.1684									1076	32.6153
1077	40.0132									1077	91.7225
1078	59.6414									1078	63.6874
1079	59.7887									1079	76.7737
1080	92.375									1080	68.8888
1081	81.0274									1081	64.2108
1082	68.0229									1082	118.974
1083	71.3295									1083	34.2771
1084	64.9309									1084	104.578
1085	48.6522									1085	49.8047
1086	88.5312									1086	78.2914
1087	28.4139									1087	24.4031
1088	50.6849									1088	88.7762
1089	70.1209									1089	67.0698
1090	63.2916									1090	55.4147
1091	77.8423									1091	57.7523
1092	76.9365									1092	80.8377
1093	62.2301									1093	75.7841
1094	60.3955									1094	65.2015
1095	74.6935									1095	61.704
1096	63.6981									1096	76.2378
1097	88.1128									1097	78.9043
1098	58.4546									1098	64.5399
1099	77.8929									1099	64.5399
1100	59.0846									1100	80.4326
1101	64.8658									1101	74.1569
1102	78.0323									1102	53.1132
1103	73.4277									1103	85.7064
1104	81.8619									1104	54.0845
1105	39.6139									1105	31.9058
1106	61.1672									1106	58.768
1107	50.2945									1107	33.0059
1108	69.6263									1108	46.9441
1109	14.7919									1109	77.0135
1110	72.4864									1110	45.0676
1111	116.924									1111	87.503
1112	24.5517									1112	60.0184
1113	62.6936									1113	70.786
1114	54.5494									1114	73.0907
1115	5.79562									1115	35.6799
1116	48.6444									1116	11.1818
1117	84.0078									1117	77.9901
1118	70.3761									1118	49.7348
1119	45.7848									1119	35.2611
1120	68.1986									1120	44.4614
1121	66.2315									1121	38.6195
1122	76.0751									1122	50.4394
1123	67.143									1123	54.28
1124	82.7638									1124	31.906
1125	51.1204									1125	73.7326
1126	73.3079									1126	30.0877
1127	96.7904									1127	30.215
1128	34.3623									1128	81.1668
1129	81.8746									1129	54.8246
1130	69.9788									1130	68.6205
1131	32.5813									1131	7.43314
1132	54.0449									1132	48.4255
1133	70.5538									1133	79.4189
1134	63.9951									1134	66.7357
1135	29.3375									1135	73.0271
1136	58.3553									1136	45.5509
1137	32.8603									1137	24.9464
1138	66.909									1138	76.7945
1139	81.4725									1139	51.6721
1140	54.5923									1140	72.1569
1141	92.0047									1141	19.9916
1142	71.7242									1142	82.5109
1143	57.7944									1143	73.7552
1144	70.2185									1144	55.6657
1145	53.7462									1145	49.1751
1146	38.619									1146	38.9384
1147	90.1614									1147	80.4418
1148	48.1934									1148	27.0581
1149	70.5511									1149	81.8699
1150	79.9987									1150	84.4237
1151	52.2823									1151	49.894
1152	79.7155									1152	77.7577
1153	78.831									1153	70.3753
1154	85.564									1154	56.7589
1155	106.44									1155	52.7456
1156	48.2011									1156	84.1195
1157	35.0287									1157	20.3088
1158	20.5278									1158	71.2828
1159	84.0455									1159	61.8256
1160	68.7337									1160	65.2519
1161	11.5322									1161	36.3796
1162	59.4067									1162	59.4362
1163	74.8574									1163	11.3726
1164	52.5238									1164	39.0874
1165	93.8678									1165	59.3711
1166	79.2224									1166	61.0915
1167	45.6651									1167	77.1712
1168	42.9337									1168	67.2503
1169	50.6772									1169	58.1061
1170	65.2666									1170	84.9667
1171	39.4464									1171	33.7342
1172	68.9638									1172	71.2043
1173	57.404									1173	70.607
1174	114.681									1174	62.354
1175	40.5087									1175	71.7481
1176	76.2494									1176	31.3105
1177	42.605									1177	30.0803
1178	74.4082									1178	80.6144
1179	49.0735									1179	27.7258
1180	60.0284									1180	56.584
1181	60.0284									1181	65.3648
1182	53.2813									1182	80.9225
1183	52.1764									1183	41.1827
1184	61.9205									1184	78.5844
1185	52.1449									1185	69.3807
1186	54.6458									1186	18.2841
1187	70.637									1187	83.7312
1188	80.9115									1188	74.3578
1189	54.8056									1189	60.3909
1190	36.3624									1190	50.6222
1191	84.2673									1191	43.7787
1192	62.4641									1192	11.7529
1193	91.8867									1193	45.7182
1194	36.8219									1194	47.4847
1195	71.9082									1195	31.7318
1196	71.1685									1196	18.2548
1197	3.7777									1197	82.5789
1198	68.4291									1198	57.1525
1199	32.4479									1199	57.7174
1200	68.0848									1200	62.5924
1201	53.4234									1201	43.0251
1202	71.9324									1202	65.4804
1203	71.4622									1203	64.2447
1204	77.1553									1204	65.1629
1205	68.2422									1205	62.8065
1206	68.1574									1206	25.4432
1207	70.8033									1207	55.1531
1208	68.584									1208	71.5845
1209	58.2486									1209	66.3941
1210	67.3621									1210	53.4109
1211	82.6165									1211	75.7841
1212	37.1301									1212	33.034
1213	78.5012									1213	39.9233
1214	59.3527									1214	24.7563
1215	31.8808									1215	54.7373
1216	55.0862									1216	49.7636
1217	71.5079									1217	45.3991
1218	60.0916									1218	37.2613
1219	73.297									1219	77.8333
1220	66.0889									1220	62.4275
1221	6.9375									1221	65.0027
1222	79.4669									1222	10.4892
1223	85.0998									1223	78.9122
1224	21.9113									1224	70.9366
1225	83.2388									1225	65.1904
1226	62.0288									1226	19.5858
1227	56.579									1227	40.6513
1228	82.689									1228	32.1811
1229	32.2989									1229	54.1564
1230	75.5089									1230	62.074
1231	101.889									1231	83.8656
1232	67.3825									1232	129.905
1233	39.8223									1233	129.905
1234	26.5651									1234	53.0012
1235	76.2823									1235	55.6091
1236	70.8045									1236	29.1876
1237	52.2656									1237	48.1902
1238	73.5663									1238	66.0795
1239	15.2551									1239	72.2724
1240	29.8686									1240	66.3669
1241	54.996									1241	82.8365
1242	59.0362									1242	53.6426
1243	73.1124									1243	80.6503
1244	59.1763									1244	16.4482
1245	42.926									1245	53.1074
1246	38.7733									1246	71.2754
1247	79.9807									1247	89.1104
1248	82.6115									1248	25.5083
1249	36.2068									1249	66.5727
1250	81.0559									1250	69.9631
1251	44.2844									1251	83.8497
1252	56.3779									1252	63.4067
1253	104.514									1253	44.8011
1254	56.4895									1254	14.0972
1255	51.1061									1255	64.4532
1256	46.4906									1256	40.0477
1257	71.2145									1257	30.2657
1258	74.0868									1258	64.9242
1259	75.3736									1259	18.0834
1260	65.9285									1260	67.6141
1261	23.0073									1261	27.646
1262	66.9296									1262	64.44
1263	64.407									1263	54.2521
1264	57.9906									1264	43.4917
1265	82.1173									1265	44.8683
1266	38.7838									1266	60.4932
1267	68.9404									1267	36.5801
1268	54.7202									1268	85.8096
1269	63.9046									1269	25.768
1270	72.2973									1270	75.6569
1271	44.4581									1271	76.9647
1272	61.297									1272	87.5104
1273	61.9275									1273	72.8973
1274	85.4614									1274	80.3854
1275	93.2994									1275	85.7311
1276	76.6207									1276	28.1136
1277	76.0724									1277	59.127
1278	81.747									1278	50.5766
1279	67.0113									1279	39.7481
1280	54.5656									1280	91.9497
1281	68.9423									1281	38.6509
1282	59.5496									1282	68.5523
1283	73.3138									1283	81.2867
1284	82.1847									1284	61.8838
1285	73.1694									1285	64.3407
1286	76.4169									1286	74.2092
1287	56.6227									1287	77.4658
1288	45.3713									1288	61.6144
1289	26.6776									1289	56.642
1290	52.844									1290	39.4109
1291	36.0517									1291	72.3091
1292	57.6581									1292	40.1319
1293	69.002									1293	66.349
1294	63.288									1294	66.4189
1295	72.5746									1295	77.9554
1296	59.1502									1296	42.5376
1297	74.6354									1297	70.7497
1298	104.016									1298	76.9638
1299	61.6287									1299	89.6271
1300	30.5832									1300	113.281
1301	28.3104									1301	60.9909
1302	56.7706									1302	89.8438
1303	74.4251									1303	26.1753
1304	66.9717									1304	36.3563
1305	80.4919									1305	35.9937
1306	69.8765									1306	79.7691
1307	102.385									1307	7.54526
1308	86.7303									1308	36.3207
1309	50.5193									1309	82.0487
1310	97.1672									1310	39.3636
1311	59.6609									1311	70.855
1312	52.5582									1312	82.6323
1313	33.536									1313	64.5652
1314	46.7157									1314	57.8268
1315	49.6254									1315	36.7005
1316	75.8409									1316	34.4265
1317	6.37611									1317	43.0951
1318	76.823									1318	45.5219
1319	69.5836									1319	39.5881
1320	70.6404									1320	43.4438
1321	72.9971									1321	34.7998
1322	73.6206									1322	84.4813
1323	53.8204									1323	40.2476
1324	82.4694									1324	39.7859
1325	69.0105									1325	42.3213
1326	16.8239									1326	80.2353
1327	76.0594									1327	44.7281
1328	73.0821									1328	84.1939
1329	59.0235									1329	6.31957
1330	67.3897									1330	38.6872
1331	41.4965									1331	74.4104
1332	44.7971									1332	69.2367
1333	79.0295									1333	74.9527
1334	59.4344									1334	63.3163
1335	45.071									1335	45.0763
1336	73.7636									1336	61.83
1337	68.9332									1337	82.3166
1338	110.24									1338	35.7768
1339	83.9893									1339	113.658
1340	88.6028									1340	90.7383
1341	74.3312									1341	93.2627
1342	81.4785									1342	58.4338
1343	70.1362									1343	57.6514
1344	49.3077									1344	82.787
1345	31.3139									1345	26.2082
1346	73.9557									1346	112.783
1347	43.9584									1347	78.031
1348	63.0555									1348	29.3578
1349	63.929									1349	41.0932
1350	82.8315									1350	78.4747
1351	60.7558									1351	47.8407
1352	102.894									1352	43.9018
1353	76.7823									1353	64.1224
1354	60.2551									1354	22.1361
1355	70.2955									1355	34.3967
1356	94.9536									1356	70.3174
1357	81.7385									1357	81.5088
1358	56.1912									1358	50.9697
1359	61.5241									1359	31.0152
1360	42.3974									1360	68.7595
1361	72.5361									1361	91.8046
1362	10.0316									1362	66.3179
1363	55.2402									1363	44.2516
1364	68.9249									1364	7.59993
1365	60.4612									1365	25.5856
1366	77.4095									1366	14.1372
1367	56.5246									1367	72.8241
1368	79.5936									1368	90.2079
1369	64.6907									1369	82.5191
1370	61.645									1370	74.3285
1371	80.4971									1371	8.72884
1372	55.6028									1372	75.5476
1373	60.1726									1373	44.7817
1374	61.1116									1374	18.8837
1375	60.1972									1375	53.2885
1376	78.0383									1376	8.97263
1377	71.7481									1377	87.3006
1378	70.2302									1378	89.1072
1379	80.2382									1379	10.8164
1380	57.0948									1380	68.8387
1381	87.6239									1381	69.7359
1382	76.3196									1382	50.686
1383	58.908									1383	43.2976
1384	80.5338									1384	77.1826
1385	69.4283									1385	33.9627
1386	71.1445									1386	26.8781
1387	73.9119									1387	67.2336
1388	90.1645									1388	35.0359
1389	70.0576									1389	12.7931
1390	102.319									1390	67.5104
1391	44.9223									1391	79.41
1392	22.6785									1392	54.211
1393	66.3452									1393	32.1434
1394	57.5895									1394	32.0563
1395	84.3968									1395	80.2069
1396	5.50321									1396	21.6001
1397	41.1589									1397	60.6034
1398	63.98									1398	21.1154
1399	87.1884									1399	75.9874
1400	55.0607									1400	22.3448
1401	78.1558									1401	87.7326
1402	78.832									1402	37.3605
1403	50.99									1403	65.7054
1404	85.1009									1404	60.037
1405	38.473									1405	22.5073
1406	73.504									1406	32.4211
1407	71.2313									1407	83.6969
1408	77.4011									1408	37.7952
1409	61.0758									1409	54.8698
1410	69.7851									1410	26.3187
1411	70.0963									1411	23.781
1412	67.2041									1412	56.3069
1413	72.1583									1413	18.5828
1414	65.244									1414	85.1656
1415	56.3099									1415	65.4469
1416	85.6499									1416	54.8282
1417	46.2454									1417	34.8032
1418	30.8501									1418	51.1752
1419	93.1338									1419	100.756
1420	92.4103									1420	58.1557
1421	83.7261									1421	18.3865
1422	77.786									1422	78.0558
1423	7.22432									1423	61.4323
1424	80.6677									1424	86.8844
1425	75.1098									1425	39.186
1426	77.1826									1426	55.4539
1427	73.0631									1427	16.0783
1428	37.1416									1428	23.4878
1429	89.6082									1429	54.6966
1430	63.3112									1430	38.7061
1431	64.9547									1431	20.897
1432	37.3624									1432	94.8609
1433	108.47									1433	56.4799
1434	28.1052									1434	57.6526
1435	67.3436									1435	87.9312
1436	107.459									1436	66.6309
1437	46.5012									1437	22.4304
1438	82.8317									1438	64.0358
1439	54									1439	46.3052
1440	69.4338									1440	53.3243
1441	67.0648									1441	55.3492
1442	74.6888									1442	63.1814
1443	54.9985									1443	33.8315
1444	77.9604									1444	98.2157
1445	91.4293									1445	78.4594
1446	66.8369									1446	91.2189
1447	46.7475									1447	51.0796
1448	86.6557									1448	74.3469
1449	49.6201									1449	30.5324
1450	54.1728									1450	81.7058
1451	83.6228									1451	23.0424
1452	97.2597									1452	72.0372
1453	69.6747									1453	68.7731
1454	79.1801									1454	47.491
1455	66.2525									1455	39.4588
1456	56.3031									1456	12.0793
1457	71.938									1457	33.0728
1458	52.515									1458	59.262
1459	19.6796									1459	76.4296
1460	80.7772									1460	43.4133
1461	31.6716									1461	47.6188
1462	70.0765									1462	86.7305
1463	69.8629									1463	77.3128
1464	81.5579									1464	28.9759
1465	70.7592									1465	56.6294
1466	64.7581									1466	48.1571
1467	86.0034									1467	68.344
1468	68.4498									1468	77.1105
1469	60.7746									1469	41.7447
1470	66.0282									1470	45
1471	60.4453									1471	30.6218
1472	29.8026									1472	73.8242
1473	70.0462									1473	33.3251
1474	81.3346									1474	61.4211
1475	78.8369									1475	80.3857
1476	59.0521									1476	62.9868
1477	68.7268									1477	88.5483
1478	41.5237									1478	55.0648
1479	81.7097									1479	82.3647
1480	69.0969									1480	65.3441
1481	83.8276									1481	66.1544
1482	73.8085									1482	86.9021
1483	75.1709									1483	53.2102
1484	42.2319									1484	78.1869
1485	96.1789									1485	73.6186
1486	69.2321									1486	71.9757
1487	65.3383									1487	82.875
1488	70.1288									1488	26.8815
1489	50.3817									1489	70.1448
1490	52.4543									1490	51.2527
1491	78.6901									1491	29.71
1492	35.1342									1492	70.1107
1493	43.5541									1493	43.3132
1494	66.6746									1494	71.4131
1495	85.5366									1495	32.271
1496	53.5796									1496	59.2316
1497	34.4463									1497	32.8321
1498	49.0353									1498	26.1816
1499	35.4409									1499	81.2903
1500	11.1928									1500	21.7925
1501	83.7365									1501	17.5562
1502	44.2462									1502	32.7781
1503	57.506									1503	58.3977
1504	81.1041									1504	72.2842
1505	61.9745									1505	47.3966
1506	75.5297									1506	61.8132
1507	37.3808									1507	61.8132
1508	48.1959									1508	68.1785
1509	66.3409									1509	82.9178
1510	83.5886									1510	79.4594
1511	74.3247									1511	17.5546
1512	109.386									1512	20.0641
1513	47.0899									1513	21.4892
1514	70.1374									1514	73.097
1515	66.7167									1515	16.7633
1516	61.0908									1516	80.8744
1517	14.7947									1517	27.8368
1518	28.971									1518	73.2126
1519	78.532									1519	60.133
1520	59.6587									1520	41.3194
1521	5.57691									1521	71.8194
1522	87.452									1522	76.1897
1523	64.1423									1523	5.15208
1524	68.0754									1524	32.8743
1525	66.5304									1525	75.22
1526	66.9406									1526	73.0894
1527	53.0081									1527	23.9054
1528	44.6407									1528	71.5372
1529	40.4914									1529	38.0067
1530	71.7788									1530	9.4368
1531	67.7043									1531	10.4915
1532	10.5613									1532	52.6089
1533	68.3691									1533	83.1976
1534	71.0777									1534	59.4337
1535	65.9611									1535	106.639
1536	72.7146									1536	32.5403
1537	85.3286									1537	21.2722
1538	78.6901									1538	55.3797
1539	70.4256									1539	27.1457
1540	88.4223									1540	75.4105
1541	78.663									1541	51.0355
1542	70.0794									1542	64.9516
1543	12.3722									1543	84.7361
1544	43.8433									1544	94.5205
1545	74.1994									1545	68.7599
1546	50.1213									1546	16.2305
1547	28.5204									1547	71.6465
1548	83.7211									1548	17.8878
1549	81.5525									1549	34.1095
1550	62.4945									1550	30.6546
1551	66.8206									1551	87.2415
1552	100.068									1552	63.2909
1553	92.4948									1553	67.5074
1554	77.69									1554	35.4069
1555	39.8165									1555	58.4759
1556	70.8957									1556	69.8073
1557	44.2793									1557	73.4627
1558	69.3486									1558	59.8652
1559	90									1559	63.7999
1560	55.122									1560	65.7256
1561	63.2917									1561	57.9412
1562	44.429									1562	69.8265
1563	84.5415									1563	49.3204
1564	76.8551									1564	71.9174
1565	66.6678									1565	63.1527
1566	70.8074									1566	71.6684
1567	46.3882									1567	69.6775
1568	82.7468									1568	64.9748
1569	61.2324									1569	90.0626
1570	61.2324									1570	61.052
1571	82.875									1571	10.5091
1572	98.6371									1572	60.6242
1573	29.2499									1573	68.1034
1574	53.9555									1574	76.9362
1575	40.7698									1575	43.0546
1576	39.4412									1576	61.3768
1577	40.2466									1577	88.0169
1578	72.3423									1578	71.9605
1579	74.4543									1579	69.2635
1580	49.6355									1580	82.6039
1581	41.3086									1581	24.3773
1582	57.046									1582	42.9643
1583	65.2249									1583	27.6622
1584	59.6399									1584	50.866
1585	78.2003									1585	79.9641
1586	70.7481									1586	28.4624
1587	87.1975									1587	90.6973
1588	73.4584									1588	85.1894
1589	53.5308									1589	75.8796
1590	75.3295									1590	64.1019
1591	65.5967									1591	85.8599
1592	65.1992									1592	62.4093
1593	84.0939									1593	71.8201
1594	61.4121									1594	71.9067
1595	43.3379									1595	11.198
1596	47.0989									1596	77.2862
1597	52.3757									1597	86.0569
1598	62.9037									1598	28.4804
1599	92.1434									1599	65.6529
1600	85.6995									1600	59.2692
1601	80.3718									1601	63.8711
1602	73.5648									1602	26.6645
1603	69.4352									1603	85.9159
1604	67.2996									1604	64.1357
1605	86.2938									1605	68.6542
1606	76.7707									1606	87.1626
1607	54.7181									1607	63.032
1608	56.0235									1608	32.9138
1609	96.7521									1609	52.1888
1610	57.6804									1610	44.139
1611	78.298									1611	62.8575
1612	67.101									1612	89.7532
1613	67.124									1613	42.2737
1614	57.8668									1614	55.2085
1615	51.6048									1615	8.41653
1616	49.0551									1616	15.5848
1617	92.6736									1617	96.4086
1618	63.7444									1618	29.1224
1619	36.6903									1619	37.7559
1620	61.0929									1620	59.7353
1621	30.8634									1621	59.7353
1622	71.7777									1622	65.4497
1623	61.3347									1623	60.0367
1624	80.5779									1624	31.0426
1625	104.925									1625	68.5641
1626	44.3498									1626	73.2025
1627	79.074									1627	41.0109
1628	40.1848									1628	18.672
1629	96.4831									1629	11.1171
1630	69.3665									1630	47.931
1631	42.0858									1631	31.0078
1632	59.1339									1632	12.0079
1633	55.2246									1633	16.0775
1634	55.4186									1634	30.5916
1635	29.9816									1635	96.833
1636	161.114									1636	63.1638
1637	92.0934									1637	71.1266
1638	73.1132									1638	77.4261
1639	64.2861									1639	78.0945
1640	73.0907									1640	67.0125
1641	73.4272									1641	27.7889
1642	69.8483									1642	60.2033
1643	60.9454									1643	21.0835
1644	65.4328									1644	57.2931
1645	68.6779									1645	54.6625
1646	64.2599									1646	34.5854
1647	80.6028									1647	16.6354
1648	36.1884									1648	27.4271
1649	36.5289									1649	40.1223
1650	82.6341									1650	43.2953
1651	90									1651	43.9449
1652	85.9555									1652	50.8668
1653	62.7679									1653	77.6178
1654	81.7566									1654	28.4062
1655	67.3351									1655	82.6736
1656	88.7758									1656	80.5545
1657	44.6688									1657	67.496
1658	43.4099									1658	28.5748
1659	52.6069									1659	65.7741
1660	46.5932									1660	34.6071
1661	84.2939									1661	78.3099
1662	78.328									1662	64.285
1663	72.0143									1663	26.7364
1664	63.4349									1664	80.9645
1665	82.7757									1665	66.8718
1666	53.6813									1666	70.9249
1667	64.3716									1667	61.6166
1668	63.8142									1668	44.6261
1669	63.3686									1669	39.8542
1670	56.2217									1670	44.5981
1671	37.0663									1671	45.1522
1672	39.0939									1672	57.2855
1673	18.1003									1673	74.2615
1674	77.6331									1674	9.31955
1675	42.6889									1675	69.5505
1676	48.549									1676	33.9206
1677	63.2209									1677	59.6305
1678	19.3612									1678	68.1117
1679	15.3272									1679	76.9004
1680	86.0849									1680	61.3238
1681	76.8551									1681	52.0064
1682	36.0274									1682	84.8827
1683	74.9547									1683	32.5161
1684	61.3611									1684	48.5072
1685	84.4436									1685	74.8787
1686	68.3355									1686	14.8712
1687	38.3069									1687	78.221
1688	51.4347									1688	80.8712
1689	69.846									1689	53.3501
1690	79.0119									1690	31.196
1691	35.4367									1691	32.9347
1692	70.641									1692	46.5256
1693	67.1867									1693	87.8292
1694	8.53944									1694	106.972
1695	69.2744									1695	49.0358
1696	85.8591									1696	74.7297
1697	35.94									1697	67.157
1698	77.0849									1698	66.8513
1699	76.8308									1699	84.9999
1700	23.9836									1700	29.1875
1701	68.1986									1701	64.8758
1702	62.077									1702	40.4775
1703	79.0417									1703	38.7354
1704	37.6669									1704	79.8347
1705	81.243									1705	60.9925
1706	22.1156									1706	38.9612
1707	66.6148									1707	82.2913
1708	67.4551									1708	31.4484
1709	61.9577									1709	74.0488
1710	69.3411									1710	19.9673
1711	74.8263									1711	77.8676
1712	36.5759									1712	74.9872
1713	13.0842									1713	87.7188
1714	72.7482									1714	52.4151
1715	76.7277									1715	44.2687
1716	10.9338									1716	83.5007
1717	32.6995									1717	21.0527
1718	28.7004									1718	16.9676
1719	74.303									1719	69.2612
1720	67.1663									1720	50.4575
1721	18.646									1721	81.9114
1722	98.5308									1722	66.3926
1723	79.3666									1723	18.3251
1724	81.1221									1724	86.0259
1725	37.6316									1725	28.6348
1726	52.125									1726	85.6058
1727	63.9155									1727	68.4815
1728	88.5009									1728	10.7731
1729	66.6928									1729	79.2241
1730	65.7565									1730	69.9294
1731	64.163									1731	85.1534
1732	63.4349									1732	81.6328
1733	30.1151									1733	34.3646
1734	65.893									1734	12.3435
1735	76.5707									1735	30.6974
1736	106.323									1736	87.6096
1737	70.7722									1737	93.4309
1738	52.2944									1738	60.0685
1739	54.6586									1739	61.3585
1740	50.6153									1740	36.7958
1741	97.9113									1741	62.0698
1742	64.9669									1742	15.1312
1743	76.732									1743	67.8664
1744	38.5169									1744	45.7207
1745	94.9894									1745	55.5144
1746	54.555									1746	73.3079
1747	71.8605									1747	60.1159
1748	84.5451									1748	90.8914
1749	66.7176									1749	12.9546
1750	63.3236									1750	79.8786
1751	78.2614									1751	23.1292
1752	86.9833									1752	46.3291
1753	50.0145									1753	20.2571
1754	67.3206									1754	12.9078
1755	63.8069									1755	63.7719
1756	47.9108									1756	79.3625
1757	10.36									1757	96.5147
1758	77.2399									1758	76.6216
1759	85.2762									1759	81.9971
1760	41.2757									1760	83.7416
1761	82.1364									1761	36.0022
1762	64.7223									1762	14.7871
1763	78.6901									1763	60.3021
1764	64.1511									1764	89.762
1765	56.0625									1765	52.8706
1766	55.56									1766	52.5631
1767	87.4692									1767	52.5893
1768	87.5304									1768	80.4962
1769	14.753									1769	28.7668
1770	53.4937									1770	74.9498
1771	68.2677									1771	31.6663
1772	38.4456									1772	40.8151
1773	53.8882									1773	58.5704
1774	78.8262									1774	82.985
1775	88.741									1775	34.1182
1776	71.4167									1776	52.4206
1777	42.551									1777	83.1826
1778	29.2281									1778	34.0506
1779	57.2005									1779	64.7899
1780	44.4282									1780	60.472
1781	53.8807									1781	42.5889
1782	71.1778									1782	71.195
1783	55.7961									1783	58.0564
1784	70.4025									1784	84.7513
1785	65.6497									1785	84.2663
1786	66.6681									1786	42.6268
1787	50.4119									1787	53.5477
1788	42.5303									1788	50.9162
1789	86.8832									1789	24.2874
1790	39.8031									1790	60.002
1791	55.3191									1791	90.8704
1792	85.018									1792	68.176
1793	75.6997									1793	38.8921
1794	92.5952									1794	39.8621
1795	108.984									1795	74.6121
1796	43.4352									1796	96.831
1797	60.8739									1797	41.1246
1798	44.5342									1798	53.7653
1799	54.8725									1799	47.0826
1800	41.8779									1800	79.1436
1801	70.5936									1801	79.1436
1802	67.8457									1802	40.9001
1803	69.0692									1803	60.0119
1804	84.1612									1804	75.6601
1805	60.2238									1805	82.622
1806	62.5244									1806	86.1726
1807	51.3314									1807	49.7525
1808	40.5707									1808	25.5359
1809	64.5572									1809	55.772
1810	69.7174									1810	32.4958
1811	106.939									1811	45.9211
1812	77.4572									1812	40.2013
1813	70.1819									1813	67.3216
1814	79.0243									1814	15.2551
1815	40.4764									1815	63.5653
1816	62.133									1816	82.0197
1817	85.8346									1817	9.55485
1818	65.5927									1818	55.6235
1819	60.1682									1819	75.3678
1820	80.2149									1820	79.1721
1821	29.4687									1821	86.01
1822	42.8559									1822	17.0378
1823	82.9138									1823	34.87
1824	65.5119									1824	36.3839
1825	59.2031									1825	24.6232
1826	41.7147									1826	36.7537
1827	77.091									1827	71.0787
1828	72.3226									1828	14.5313
1829	51.2435									1829	47.9804
1830	72.532									1830	54.4473
1831	44.0473									1831	25.1194
1832	72.9176									1832	13.8721
1833	68.5563									1833	80.4615
1834	71.2283									1834	66.2463
1835	35.5188									1835	43.6335
1836	81.8378									1836	85.6575
1837	87.3458									1837	47.0214
1838	85.1317									1838	40.6617
1839	47.0146									1839	68.3456
1840	57.1461									1840	67.9729
1841	74.5803									1841	37.0361
1842	70.6652									1842	26.1766
1843	70.8101									1843	67.9058
1844	63.4349									1844	36.3798
1845	67.1074									1845	52.9226
1846	94.3987									1846	74.3115
1847	75.0023									1847	46.694
1848	80.494									1848	81.6519
1849	44.7998									1849	60.2786
1850	28.0832									1850	52.1548
1851	74.8277									1851	46.6724
1852	55.2253									1852	18.8795
1853	78.8587									1853	28.7509
1854	57.1481									1854	43.7539
1855	56.7755									1855	47.816
1856	71.3421									1856	19.6294
1857	56.6688									1857	30.4134
1858	62.5994									1858	64.7989
1859	54.4623									1859	68.1448
1860	71.0865									1860	67.7066
1861	80.0987									1861	14.5143
1862	75.6788									1862	62.5832
1863	15.3183									1863	70.0252
1864	94.789									1864	59.0161
1865	72.2088									1865	47.3733
1866	83.392									1866	66.0375
1867	77.4896									1867	45.8928
1868	82.5348									1868	78.044
1869	68.4287									1869	43.9406
1870	60.8025									1870	51.4421
1871	21.7271									1871	32.3638
1872	52.077									1872	53.5402
1873	62.6933									1873	69.0035
1874	57.799									1874	77.656
1875	90.7073									1875	132.637
1876	62.8925									1876	70.9704
1877	62.9003									1877	20.8384
1878	58.431									1878	85.5498
1879	36.294									1879	66.5494
1880	97.0907									1880	59.2838
1881	37.3868									1881	34.152
1882	67.4383									1882	78.0448
1883	71.348									1883	67.7394
1884	65.2629									1884	95.1907
1885	68.2765									1885	43.3002
1886	75.562									1886	14.3064
1887	63.6867									1887	64.9919
1888	80.9824									1888	53.4645
1889	56.1209									1889	10.2232
1890	58.7001									1890	19.3634
1891	72.0348									1891	65.7827
1892	73.1353									1892	74.0097
1893	22.4611									1893	71.7154
1894	81.1796									1894	71.6206
1895	6.09471									1895	57.8619
1896	69.1768									1896	78.5663
1897	99.6744									1897	80.8806
1898	72.0576									1898	46.9186
1899	67.03									1899	71.6165
1900	89.036									1900	68.3486
1901	41.6101									1901	38.5838
1902	63.99									1902	31.9448
1903	68.0328									1903	60.3269
1904	74.0421									1904	85.5028
1905	42.4875									1905	83.5092
1906	64.6538									1906	63.6102
1907	62.9648									1907	45.2933
1908	80.4376									1908	104.817
1909	42.5195									1909	80.8825
1910	63.8547									1910	68.1084
1911	33.4674									1911	81.0512
1912	22.0837									1912	7.06308
1913	74.2328									1913	71.776
1914	59.1162									1914	62.2041
1915	23.1117									1915	58.0498
1916	54.9581									1916	71.4178
1917	102.959									1917	40.6386
1918	71.3819									1918	44.0452
1919	55.3174									1919	91.7496
1920	82.0604									1920	70.6899
1921	65.5172									1921	57.7437
1922	83.1818									1922	41.8278
1923	37.4367									1923	80.2724
1924	66.5655									1924	62.18
1925	76.0066									1925	33.4552
1926	63.0478									1926	57.0538
1927	59.0362									1927	56.8522
1928	59.7632									1928	34.5077
1929	69.2037									1929	67.6154
1930	86.9495									1930	67.1001
1931	66.0476									1931	74.5117
1932	5.30432									1932	78.9174
1933	70.2342									1933	82.8023
1934	79.3702									1934	5.21564
1935	16.5476									1935	67.5472
1936	33.4188									1936	75.4998
1937	46.3291									1937	44.7202
1938	27.4905									1938	84.4829
1939	84.6793									1939	80.0912
1940	76.8042									1940	55.0842
1941	83.9941									1941	50.9403
1942	72.7367									1942	81.9432
1943	65.556									1943	49.9608
1944	79.7872									1944	46.6847
1945	35.818									1945	76.4052
1946	22.8781									1946	67.0416
1947	64.8813									1947	45.1499
1948	62.8463									1948	40.8919
1949	60.7808									1949	85.0032
1950	59.8001									1950	75.9334
1951	64.5108									1951	88.456
1952	21.313									1952	88.7442
1953	71.7761									1953	64.7103
1954	66.9766									1954	61.4813
1955	67.466									1955	38.4837
1956	88.157									1956	62.6392
1957	52.6992									1957	49.9586
1958	64.8658									1958	0
1959	67.0647									1959	29.4057
1960	41.2432									1960	64.6121
1961	88.8811									1961	43.4234
1962	35.9267									1962	86.1485
1963	60.2204									1963	78.5978
1964	70.4329									1964	47.7418
1965	75.5792									1965	74.8882
1966	60.0685									1966	71.4841
1967	52.2258									1967	61.4892
1968	59.0362									1968	77.3726
1969	38.7627									1969	59.712
1970	20.7544									1970	29.3113
1971	50.2456									1971	45.4415
1972	56.3099									1972	59.7436
1973	80.9658									1973	42.2606
1974	30.9814									1974	64.6842
1975	37.3175									1975	45.5968
1976	70.6284									1976	6.42859
1977	74.5338									1977	40.3347
1978	70.8846									1978	14.25
1979	67.1241									1979	71.653
1980	67.5464									1980	37.1914
1981	56.6829									1981	29.0831
1982	36.3218									1982	97.4543
1983	39.967									1983	68.3135
1984	34.8082									1984	70.3462
1985	83.2025									1985	53.0036
1986	59.2043									1986	88.3741
1987	40.3645									1987	86.3267
1988	75.1563									1988	67.1426
1989	77.2987									1989	62.2037
1990	23.0513									1990	27.1845
1991	25.6889									1991	79.8998
1992	74.4942									1992	72.6907
1993	78.9496									1993	86.173
1994	21.1523									1994	31.9286
[truncated: 3,141 more rows]

## Sheet: Figure 6 f, g
Figure 5 f, g
Histogram details: range for the Histogram data spans from 0 ° to 180 ° with a binning of 3 °. The histogram range corresponds to the range of that the structure can possibly take on. The data is expressed as Relative Counts in percentage. The Data is normalized by dividing the histograms columns value by the total numbers of data and multiplying by 100.
Box plot details: Boxplot represents the first quartile (Q1, 25th percentile) and the third quartile (Q3, 75th percentile) at the box extremities, with the second quartile (Q2, 50th percentile, median) represented as a line inside the box. The whiskers represent 1.5 times the inter quartile range (IQR = Q3-Q1). The lowest angle (MIN) and the highest angle value (MAX) are shown as thinner, vertica…
Errors on the arithmetic mean is given as the standard deviation.
Driver-Follower	no transcription									Driver-Follower	transcription
Number	Angle					Qartile analysis				Number	Angle					Qartile analysis
1	57.1686		Average	64.0931		MIN	0			1	83.3437		Average	51.3742		MIN	4.48
2	55.9144		Stdev	17.3183		Q1	54.1408			2	73.4494		Stdev	17.3849		Q1	39.8088
3	84.3293					Q2	64.7267			3	39.5694					Q2	51.6645
4	87.744					Q3	75.339			4	41.8712					Q3	63.4052
5	56.8751					MAX	118.96			5	44.3013					MAX	104
6	60.0822									6	52.5211
7	84.1382									7	63.3976
8	83.9115									8	65.5171
9	63.7314									9	37.4817
10	80.7487									10	38.3466
11	61.115									11	60.8674
12	61.9697									12	56.5101
13	72.3089									13	84.6653
14	84.7138									14	86.6184
15	52.9133									15	74.0366
16	50.4308									16	70.7186
17	42.9289									17	72.5255
18	35.9652									18	60.1718
19	51.1592									19	42.4426
20	49.4399									20	45.9248
21	49.4207									21	36.4177
22	49.4237									22	35.3792
23	58.3074									23	44.3648
24	56.0897									24	46.2748
25	72.5583									25	8.73282
26	74.3101									26	8.3362
27	62.9944									27	51.9567
28	64.0469									28	36.841
29	48.3196									29	82.0272
30	52.3193									30	65.6086
31	46.444									31	43.0343
32	39.1077									32	57.5049
33	54.3369									33	43.371
34	64.2075									34	43.1976
35	60.4006									35	85.1845
36	57.7036									36	88.6105
37	58.0575									37	60.1112
38	47.1038									38	65.9567
39	43.9757									39	59.4308
40	45.7162									40	70.2617
41	53.3272									41	59.2218
42	40.0024									42	57.7152
43	39.4588									43	59.3764
44	85.3483									44	73.4191
45	86.576									45	47.8304
46	77.6609									46	55.3606
47	85.6947									47	58.2306
48	49.6106									48	49.3079
49	44.3462									49	48.069
50	57.4085									50	53.9801
51	70.9445									51	32.8588
52	77.3421									52	28.541
53	78.8623									53	50.9611
54	66.964									54	49.5892
55	77.8285									55	46.1136
56	61.2546									56	45.1387
57	42.3102									57	61.7149
58	26.6158									58	71.1746
59	63.3745									59	53.5802
60	63.7318									60	52.5
61	70.7691									61	65.6433
62	70.3909									62	62.1204
63	69.002									63	32.4263
64	67.0705									64	31.3787
65	88.7566									65	62.6312
66	93.0823									66	53.0115
67	60.5285									67	53.894
68	65.8688									68	41.7205
69	30.3668									69	35.2543
70	27.8367									70	36.7029
71	60.3413									71	58.0136
72	66.2329									72	52.5952
73	63.771									73	75.5631
74	66.9206									74	69.3268
75	41.4483									75	43.7598
76	26.0512									76	30.017
77	48.0325									77	42.0575
78	50.4732									78	42.5104
79	58.9908									79	73.5675
80	53.3603									80	75.6021
81	67.1112									81	49.2576
82	63.7848									82	47.533
83	67.7551									83	48.9362
84	60.3124									84	38.1036
85	69.3569									85	59.112
86	78.0239									86	65.6629
87	56.8134									87	33.2482
88	68.078									88	29.1808
89	72.6175									89	46.3868
90	82.0499									90	33.8272
91	76.5454									91	43.3138
92	104.35									92	49.4453
93	44.5701									93	46.9604
94	45.1744									94	56.6423
95	70.9338									95	42.6277
96	64.4852									96	38.602
97	70.2208									97	70.6582
98	71.1075									98	64.0751
99	63.9847									99	31.5645
100	70.2527									100	28.2591
101	55.4095									101	58.1282
102	58.3542									102	43.078
103	52.2175									103	32.3609
104	48.648									104	33.6901
105	43.1335									105	58.3245
106	40.643									106	57.981
107	67.3963									107	62.9198
108	60.4592									108	68.8285
109	84.2137									109	30.8097
110	83.8022									110	33.5729
111	52.358									111	75.7802
112	60.4772									112	63.4101
113	84.6984									113	42.4933
114	84.4258									114	54.6971
115	70.9921									115	59.9852
116	80.3716									116	60.602
117	74.1739									117	67.5682
118	66.5481									118	70.244
119	72.9055									119	64.5578
120	70.9682									120	62.1228
121	68.5272									121	44.0056
122	71.2179									122	61.2517
123	58.7458									123	17.8325
124	57.4986									124	20.7189
125	60.0737									125	44.2521
126	59.7173									126	48.8883
127	63.4015									127	67.1054
128	63.4045									128	59.9816
129	58.2874									129	20.2739
130	63.2187									130	21.3623
131	48.4569									131	59.989
132	43.8939									132	69.7551
133	80.2589									133	47.2836
134	73.2581									134	43.7711
135	83.905									135	44.5191
136	74.2601									136	47.4137
137	63.4718									137	38.9011
138	60.1794									138	32.6263
139	54.9208									139	36.5469
140	64.1004									140	51.629
141	71.3938									141	69.4541
142	61.525									142	68.8533
143	80.9191									143	56.9393
144	71.0798									144	67.3168
145	52.0721									145	60.6846
146	58.6574									146	60.9207
147	81.3372									147	72.6624
148	84.5157									148	85.7882
149	70.0233									149	50.4732
150	58.3535									150	52.9897
151	60.4563									151	57.1692
152	59.2486									152	48.9154
153	74.1099									153	49.6161
154	64.7327									154	53.4822
155	74.3603									155	48.2682
156	75.6754									156	45.4176
157	59.7592									157	33.2014
158	63.0078									158	27.4567
159	55.6812									159	25.9327
160	53.4951									160	28.4746
161	56.7188									161	48.3594
162	52.2025									162	44.2315
163	69.3444									163	52.094
164	62.1568									164	46.1776
165	53.0458									165	42.775
166	49.4373									166	44.3605
167	58.4835									167	56.1509
168	50.5549									168	53.3205
169	75.8729									169	55.9897
170	71.7068									170	44.4965
171	67.3554									171	49.8342
172	63.0042									172	51.4416
173	84.0373									173	42.4153
174	78.511									174	46.2167
175	53.3591									175	49.5265
176	60.0325									176	43.7214
177	64.9903									177	27.2474
178	64.9395									178	28.7426
179	74.3127									179	49.7195
180	68.3618									180	56.3876
181	75.3059									181	17.4775
182	82.7898									182	20.9544
183	50.8203									183	57.2021
184	56.2588									184	52.0935
185	72.9464									185	73.4887
186	77.7381									186	90.4007
187	60.9868									187	52.9435
188	48.9704									188	41.8911
189	77.9604									189	28.6167
190	82.1414									190	38.698
191	49.9307									191	39.2651
192	46.6985									192	33.7631
193	54.2132									193	60.472
194	55.0475									194	56.4388
195	80.0258									195	39.9532
196	79.8738									196	35.3914
197	53.0249									197	19.8265
198	44.5312									198	27.4266
199	80.6812									199	40.3331
200	76.8844									200	42.6559
201	35.3839									201	34.456
202	33.2905									202	39.835
203	73.4049									203	36.2244
204	69.0354									204	42.6386
205	54.6579									205	29.3846
206	53.6165									206	31.8068
207	33.5644									207	44.1169
208	42.946									208	44.9162
209	69.5144									209	66.5548
210	67.7976									210	64.071
211	76.1503									211	45.2265
212	72.7665									212	41.4965
213	54.996									213	37.4636
214	80.2756									214	42.4788
215	56.6412									215	42.9413
216	61.1845									216	52.0919
217	71.3721									217	55.4166
218	71.4352									218	40.782
219	95.1304									219	39.6305
220	112.62									220	20.0479
221	65.7694									221	16.6342
222	62.4042									222	48.7569
223	67.1545									223	53.1235
224	62.8947									224	43.0909
225	72.6352									225	39.0939
226	73.704									226	23.955
227	35.3625									227	26.4595
228	37.6253									228	52.6386
229	67.0844									229	53.2772
230	60.472									230	53.2772
231	88.4033									231	46.4268
232	89.2178									232	52.4284
233	50.1364									233	61.1185
234	46.6488									234	53.9224
235	78.6518									235	64.3013
236	83.7379									236	48.2483
237	45.1539									237	20.1315
238	48.9805									238	20.3653
239	79.1828									239	33.6939
240	81.5315									240	36.5188
241	72.4144									241	79.5962
242	72.7224									242	81.3797
243	44.0674									243	12.917
244	44.9427									244	23.1002
245	51.2221									245	31.5386
246	50.5416									246	26.4257
247	64.2267									247	38.9543
248	60.4682									248	35.6704
249	60.9718									249	64.0584
250	55.0415									250	61.8567
251	59.6127									251	71.6888
252	58.8762									252	67.9769
253	62.2131									253	32.495
254	57.2986									254	27.663
255	74.9425									255	53.486
256	72.0597									256	46.3322
257	69.9707									257	24.0687
258	73.2616									258	26.5338
259	60.5452									259	79.0321
260	62.3383									260	71.2361
261	82.9748									261	75.6414
262	101.364									262	67.7301
263	63.625									263	51.0707
264	65.6485									264	48.3617
265	68.7972									265	64.9831
266	75.3501									266	68.307
267	49.9628									267	63.2005
268	54.5393									268	76.3512
269	49.3856									269	43.8244
270	43.3042									270	48.0149
271	68.2419									271	90.5511
272	66.4179									272	91.8101
273	63.144									273	67.6533
274	61.3031									274	64.5638
275	63.0354									275	43.3735
276	62.005									276	45.0686
277	54.2776									277	35.2382
278	53.4983									278	30.6101
279	61.9871									279	33.8008
280	59.893									280	28.0184
281	71.6211									281	46.5232
282	71.722									282	47.5809
283	76.0646									283	71.3383
284	85.2605									284	71.1556
285	68.3844									285	51.1152
286	70.4987									286	45.0354
287	68.3581									287	32.9408
288	61.6487									288	36.9301
289	71.4865									289	33.4533
290	89.6081									290	42.7327
291	37.0025									291	47.79
292	35.8166									292	49.1155
293	79.0011									293	66.9243
294	79.763									294	59.0362
295	31.2025									295	61.5281
296	31.0122									296	58.3288
297	46.9239									297	41.6051
298	45.3872									298	38.4109
299	46.7714									299	48.4336
300	53.0555									300	44.7742
301	48.8774									301	33.6647
302	41.0124									302	37.7975
303	60.8637									303	36.417
304	69.459									304	38.7879
305	53.9045									305	43.9122
306	55.7338									306	44.5762
307	51.6296									307	27.398
308	60.9873									308	22.8939
309	51.2078									309	42.2737
310	53.5569									310	38.541
311	77.523									311	40.0764
312	84.214									312	48.9329
313	53.5418									313	44.0375
314	69.7948									314	45.4717
315	64.8722									315	30.4096
316	74.2018									316	31.839
317	72.1714									317	39.8364
318	71.9239									318	36.0686
319	66.7605									319	59.9588
320	73.3418									320	73.2591
321	65.2292									321	66.4184
322	71.2877									322	69.8862
323	63.7766									323	98.3885
324	64.323									324	78.1228
325	66.3113									325	64.1667
326	78.8967									326	58.713
327	73.7314									327	35.8175
328	70.4155									328	25.6371
329	70.2328									329	58.0791
330	71.1692									330	47.3627
331	62.4757									331	76.5798
332	63.0305									332	84.0971
333	66.0862									333	86.8841
334	76.647									334	75.7186
335	94.8704									335	47.7272
336	93.4074									336	45.4488
337	79.9502									337	53.2971
338	64.3668									338	48.5808
339	66.6543									339	62.2201
340	61.7712									340	57.5276
341	60.2864									341	64.719
342	60.9978									342	60.0452
343	79.7725									343	51.4495
344	78.9737									344	38.692
345	58.9522									345	57.0749
346	58.2087									346	60.0246
347	61.9908									347	66.9282
348	62.1675									348	78.6079
349	56.7604									349	29.5915
350	57.6526									350	37.6883
351	42.4821									351	78.1144
352	43.2831									352	89.4971
353	50.342									353	60.4906
354	47.1921									354	56.1699
355	69.4875									355	77.9214
356	65.0452									356	64.632
357	69.5484									357	61.2956
358	59.9605									358	60.4645
359	72.4184									359	75.9083
360	64.5734									360	91.6546
361	54.4678									361	92.3429
362	53.1817									362	81.9914
363	70.9992									363	34.2465
364	69.0943									364	39.7107
365	55.2852									365	37.2613
366	55.9427									366	46.5881
367	30.1542									367	55.4954
368	77.1269									368	56.1202
369	42.8253									369	43.3359
370	43.1495									370	44.5889
371	57.1578									371	44.1575
372	90.8699									372	45.486
373	52.0655									373	62.439
374	44.8344									374	57.2364
375	39.572									375	27.0127
376	39.9565									376	28.3079
377	87.789									377	24.8439
378	84.9558									378	32.1656
379	62.9222									379	45.1897
380	67.9508									380	52.3094
381	40.7167									381	46.8363
382	35.9505									382	42.5411
383	55.2193									383	47.4689
384	46.0938									384	44.0477
385	71.0383									385	40.2539
386	75.3791									386	36.2545
387	57.0494									387	58.3217
388	73.5218									388	49.6461
389	76.4758									389	49.055
390	71.1962									390	49.0863
391	73.393									391	38.4268
392	69.8065									392	38.047
393	50.5673									393	26.565
394	71.5261									394	22.4428
395	70.0224									395	71.5078
396	63.238									396	81.7045
397	90.76									397	42.8067
398	94.9128									398	52.9567
399	55.2931									399	43.5572
400	61.679									400	42.6408
401	89.0247									401	59.6661
402	91.5856									402	59.8484
403	55.6365									403	52.6138
404	58.4138									404	59.6073
405	81.8846									405	37.4694
406	110.869									406	32.7057
407	39.5167									407	46.4873
408	36.3811									408	46.784
409	74.2278									409	59.9496
410	68.3071									410	67.1014
411	64.3942									411	45.3019
412	53.0634									412	42.9747
413	72.5772									413	51.5129
414	70.2061									414	46.3119
415	64.0751									415	22.7252
416	60.4507									416	23.7584
417	69.4845									417	69.0868
418	65.4902									418	64.1401
419	64.8365									419	65.8237
420	68.7539									420	68.2163
421	68.165									421	67.8056
422	68.8458									422	84.3233
423	51.4928									423	57.5602
424	51.5952									424	54.2094
425	65.5785									425	58.785
426	62.2653									426	54.4436
427	85.5704									427	77.1823
428	90.3482									428	67.1622
429	42.3916									429	58.4886
430	50.9083									430	61.8875
431	67.4343									431	46.6676
432	60.3288									432	44.2803
433	83.0459									433	44.0378
434	85.5917									434	47.365
435	73.8176									435	27.1369
436	70.821									436	22.4018
437	44.3127									437	22.6847
438	47.7967									438	18.0796
439	73.6971									439	80.0266
440	57.1889									440	74.1047
441	64.8647									441	46.2456
442	58.2315									442	39.9364
443	50.1358									443	59.8518
444	44.2019									444	57.6136
445	59.6964									445	68.54
446	57.2933									446	67.1469
447	62.7863									447	44.8228
448	69.5752									448	51.8159
449	37.0153									449	78.5557
450	29.6978									450	84.3817
451	76.2845									451	52.1713
452	75.0237									452	52.379
453	67.2352									453	58.5642
454	71.8008									454	51.7033
455	63.0901									455	68.3852
456	58.9062									456	66.6252
457	73.908									457	27.1937
458	70.949									458	22.2514
459	56.8107									459	58.3214
460	51.3342									460	59.8586
461	80.2813									461	61.8935
462	78.1236									462	66.3356
463	49.1168									463	50.0939
464	54.9583									464	53.447
465	46.1835									465	47.9283
466	50.6223									466	53.4918
467	57.9659									467	55.6209
468	56.9061									468	50.5791
469	98.6949									469	65.294
470	78.9521									470	63.4069
471	83.2447									471	43.2966
472	67.2222									472	31.2528
473	60.139									473	42.8077
474	61.5824									474	50.7106
475	74.9062									475	47.7491
476	76.5573									476	50.8404
477	70.2328									477	45.3148
478	67.346									478	40.5546
479	64.3694									479	53.4295
480	61.1868									480	60.7392
481	64.1267									481	60.8469
482	58.5923									482	55.5361
483	70.8669									483	72.2741
484	69.1054									484	73.3713
485	68.7665									485	60.3076
486	74.8707									486	59.6568
487	73.936									487	56.5996
488	75.5738									488	54.7029
489	22.7003									489	48.1798
490	26.2876									490	46.7699
491	30.0787									491	60.6939
492	25.3283									492	66.4391
493	52.4629									493	44.6282
494	44.9094									494	44.0994
495	52.7068									495	30.2234
496	55.8851									496	28.3187
497	67.8228									497	51.8835
498	75.4171									498	47.7761
499	61.4373									499	38.1457
500	62.7602									500	31.5563
501	63.017									501	57.4152
502	61.053									502	53.7978
503	74.7632									503	55.6329
504	80.4108									504	48.8058
505	77.53									505	59.9171
506	70.5428									506	61.1372
507	55.3181									507	60.1618
508	51.756									508	54.3635
509	57.587									509	45.01
510	56.7273									510	40.8993
511	53.712									511	50.97
512	48.0062									512	47.7939
513	66.0211									513	88.3599
514	64.0873									514	92.9073
515	59.5132									515	45.7957
516	56.8995									516	40.9752
517	54.1702									517	39.4447
518	50.9705									518	44.2418
519	71.1159									519	58
520	69.4029									520	49.3
521	71.0842									521	19.5
522	63.8384									522	20.9
523	70.0979									523	18.3
524	67.2785									524	17.2
525	83.3272									525	49.3
526	79.247									526	47.9
527	64.0684									527	67.5
528	63.0649									528	47.6
529	65.7065									529	74.3
530	74.0419									530	77.1
531	69.3184									531	73.7
532	80.1172									532	80
533	37.3677									533	32.2
534	34.6811									534	25.9
535	93.9062									535	23.8
536	94.9883									536	23.3
537	62.9037									537	67
538	65.5694									538	71.6
539	79.796									539	40.7
540	77.3648									540	37.9
541	53.5482									541	43.5
542	46.0301									542	54.1
543	46.0526									543	81.1
544	45									544	69.3
545	73.5295									545	51
546	79.0969									546	53.7
547	64.8576									547	71.4
548	69.4596									548	69.6
549	80.5011									549	59
550	64.5467									550	57.4
551	84.2083									551	49.3
552	72.9217									552	50.8
553	82.3746									553	66.6
554	76.5012									554	68.4
555	57.5586									555	34.3
556	59.1244									556	33.3
557	45.2362									557	80.7
558	57.5945									558	75.7
559	59.1493									559	47.1
560	58.651									560	38
561	74.7847									561	49.6
562	70.9126									562	48.1
563	72.6869									563	45.9
564	55.5202									564	47
565	37.3596									565	8.01
566	35.2038									566	5.82
567	55.8664									567	72.2
568	52.3747									568	69.7
569	56.3133									569	41.8
570	54.5608									570	47.1
571	83.6181									571	9.26
572	85.4219									572	6.54
573	50.8728									573	65.4
574	55.7214									574	69.6
575	34.3106									575	80
576	34.8585									576	74.1
577	89.4014									577	60.2
578	84.5512									578	50
579	69.066									579	48.4
580	67.6199									580	50.6
581	72.8845									581	50
582	72.3827									582	48.5
583	76.2487									583	59.3
584	71.1072									584	56.8
585	64.3652									585	72.9
586	65.4367									586	63.8
587	74.1034									587	54.4
588	67.7813									588	48.6
589	62.7283									589	80.6
590	60.2085									590	76.4
591	57.714									591	28.9
592	54.6708									592	29.8
593	64.6011									593	35
594	64.7207									594	34.4
595	42.6722									595	77.7
596	42.1678									596	75.4
597	39.4128									597	36.3
598	40.699									598	39.8
599	85.852									599	78.3
600	83.2927									600	73.2
601	36.3057									601	29.8
602	35.1331									602	25.7
603	55.026									603	74.9
604	54.1973									604	81.8
605	82.2884									605	26.3
606	86.1128									606	19.9
607	72.4121									607	61.9
608	78.6049									608	41
609	73.393									609	47.2
610	65.9337									610	57.4
611	63.4059									611	48
612	68.7032									612	56.4
613	41.3331									613	55.4
614	34.7818									614	54.3
615	62.6765									615	65.7
616	60.0071									616	65
617	60.5682									617	46.7
618	57.9074									618	45.8
619	61.4404									619	79.3
620	62.2658									620	88.7
621	64.8676									621	72.3
622	73.8367									622	68.2
623	52.6122									623	62.5
624	50.1254									624	65.7
625	76.1218									625	63
626	72.7167									626	60.9
627	74.7874									627	54.2
628	103.085									628	52.7
629	42.084									629	60.4
630	50.2678									630	59.7
631	69.1946									631	64.3
632	63.1875									632	58.9
633	30.2103									633	44.8
634	34.5818									634	41.3
635	55.4007									635	61.5
636	62.4296									636	56.2
637	78.6901									637	13.7
638	82.3596									638	9.9
639	77.9036									639	38.8
640	83.6049									640	37.4
641	73.9815									641	40.9
642	66.4614									642	33.9
643	66.2103									643	39.4
644	57.6742									644	37.3
645	52.6147									645	47.4
646	64.468									646	50.6
647	82.3181									647	82.7
648	80.259									648	60.2
649	73.5145									649	40.9
650	57.5307									650	54.6
651	79.6657									651	76.9
652	83.651									652	67.6
653	62.8543									653	58
654	61.742									654	66.6
655	77.9892									655	78.3
656	82.4204									656	83.2
657	53.458									657	75.6
658	46.6469									658	68.8
659	47.3373									659	40.7
660	52.6034									660	46.7
661	66.3051									661	52.6
662	60.1047									662	52.9
663	76.7486									663	36.1
664	79.1892									664	40.4
665	68.5041									665	64
666	69.1896									666	60.7
667	64.2639									667	32.2
668	60.0831									668	30.3
669	76.2249									669	78
670	70.9958									670	78.8
671	80.8992									671	21.6
672	76.9822									672	27
673	79.9676									673	46.2
674	86.9035									674	44.6
675	65.1958									675	28.9
676	66.1162									676	30.8
677	62.0697									677	74.4
678	67.7496									678	71.8
679	85.8606									679	81
680	77.0207									680	82.8
681	84.8253									681	23.3
682	86.3679									682	21.3
683	84.6453									683	35.3
684	69.2601									684	65
685	69.8534									685	53.7
686	72.0941									686	55.9
687	62.3469									687	84.2
688	66.6638									688	65.7
689	60.8421									689	55.4
690	58.3361									690	54.5
691	73.1119									691	72.3
692	60.7719									692	70
693	77.0065									693	91.4
694	76.3427									694	87.9
695	69.8745									695	60.4
696	68.6591									696	59.4
697	74.0184									697	63.7
698	81.4707									698	55.4
699	80.6963									699	69.7
700	75.7387									700	73.3
701	79.5776									701	49.9
702	75.0184									702	45.6
703	57.5498									703	40.4
704	60.2458									704	49
705	0									705	68.1
706	66.2387									706	69.4
707	72.9873									707	55.7
708	69.8334									708	43.4
709	51.245									709	35.1
710	55.3062									710	36.2
711	54.788									711	38.4
712	58.1137									712	40.9
713	52.7313									713	39.4
714	46.1873									714	33.5
715	60.1568									715	39.5
716	79.8701									716	33
717	51.2009									717	19.1
718	70.8197									718	23.5
719	80.2514									719	40.1
720	49.7731									720	48.8
721	87.8621									721	66.5
722	87.2428									722	75.9
723	55.1229									723	69
724	75.6233									724	62
725	83.5482									725	40.6
726	91.9861									726	41.1
727	69.2711									727	68.3
728	75.4857									728	75.2
729	74.9991									729	81.4
730	91.38									730	79.7
731	58.5342									731	68.5
732	87.8133									732	58.2
733	53.4656									733	75.8
734	64.055									734	74.2
735	84.1001									735	50.2
736	64.7454									736	46.2
737	56.1669									737	68.2
738	59.0948									738	81
739	68.7888									739	54.3
740	61.7588									740	53
741	83.2663									741	20.3
742	52.3612									742	19.5
743	66.0061									743	80.5
744	69.3818									744	76.2
745	94.5567									745	21.4
746	55.0196									746	19.9
747	78.6901									747	41.6
748	83.3784									748	42
749	59.2951									749	49.6
750	51.5784									750	44.2
751	88.6547									751	52
752	82.4143									752	46.2
753	88.0037									753	71.2
754	75.9253									754	72.8
755	46.2463									755	41.9
756	28.1995									756	36.1
757	67.5606									757	37.5
758	93.4913									758	34.7
759	4.93075									759	54.3
760	67.3676									760	52.7
761	71.7622									761	4.48
762	61.251									762	11.1
763	86.892									763	58.8
764	73.3113									764	61.2
765	77.9728									765	45.8
766	71.4981									766	46.9
767	75.8698									767	39.1
768	70.9716									768	33.6
769	57.3683									769	43.9
770	71.1137									770	49.1
771	77.4319									771	60.6
772	93.9224									772	69.2
773	23.7555									773	53.8
774	72.3559									774	54.2
775	81.8733									775	85.5
776	62.673									776	97
777	87.2854									777	47.4
778	72.2807									778	42.8
779	93.7184									779	59.3
780	101.406									780	73.1
781	62.5744									781	29.1
782	49.7699									782	31.3
783	82.1818									783	77.2
784	78.3199									784	70.2
785	49.3838									785	31.3
786	57.8312									786	32.8
787	79.316									787	68.9
788	90.9648									788	79.4
789	56.4787									789	40.1
790	74.0772									790	30.9
791	52.9126									791	69.7
792	64.8552									792	65.1
793	68.2792									793	47.4
794	90.6808									794	49.7
795	87.0954									795	62.1
796	47.6256									796	48.9
797	69.8264									797	66.4
798	50.0366									798	66.7
799	71.4739									799	48.8
800	81.9252									800	66
801	74.9315									801	59.5
802	52.5658									802	66.4
803	52.3912									803	89.3
804	45.3145									804	87.4
805	22.9738									805	31.2
806	18.6887									806	20.7
807	54.131									807	35.1
808	81.9358									808	38.7
809	50.2538									809	50.5
810	38.4885									810	51.9
811	29.6422									811	14.1
812	81.6337									812	15.1
813	80.2545									813	45.4
814	102.175									814	42.4
815	75.1261									815	56.7
816	73.4904									816	58.4
817	81.3892									817	71.7
818	39.7245									818	68.2
819	37.2109									819	45.2
820	32.3643									820	50.8
821	77.0074									821	40.7
822	88.1216									822	43.5
823	43.2451									823	55
824	47.9845									824	56.6
825	84.2506									825	55.6
826	79.0807									826	59.6
827	11.3178									827	53.4
828	63.6561									828	57.4
829	64.995									829	22.3
830	54.5607									830	20.5
831	40.4808									831	87.8
832	6.07322									832	84
833	55.3173									833	46.2
834	40.8787									834	43.6
835	58.541									835	39.1
836	108.866									836	33.5
837	9.0731									837	56.8
838	36.3036									838	54.1
839	44.0937									839	60.1
840	46.092									840	60.5
841	83.0616									841	42.2
842	53.6963									842	51.9
843	72.7465									843	75.4
844	53.8381									844	78.7
845	88.7915									845	61.9
846	65.8631									846	78.5
847	57.4293									847	42.3
848	91.3878									848	51
849	63.6055									849	59
850	81.9581									850	60.1
851	61.2931									851	49.2
852	24.4594									852	49.2
853	59.8577									853	37.5
854	65.6556									854	44.5
855	98.6014									855	37.3
856	9.59313									856	36.4
857	77.3041									857	66.7
858	61.8767									858	67.1
859	59.3003									859	36.2
860	49.5212									860	27.7
861	53.5449									861	60
862	61.5644									862	60.2
863	73.8093									863	41.2
864	94.5739									864	34.8
865	11.7104									865	76.1
866	91.5439									866	55.8
867	99.4175									867	60.9
868	76.2791									868	63.9
869	75.7608									869	59
870	50.2773									870	60.4
871	43.131									871	36.7
872	65.5635									872	45.4
873	55.3905									873	48.6
874	69.9159									874	59.4
875	63.1753									875	60.1
876	41.7414									876	64.2
877	83.797									877	45.4
878	48.2161									878	40.3
879	69.3442									879	44.8
880	67.0891									880	49.7
881	81.1617									881	54.6
882	71.6381									882	57.1
883	80.1342									883	34.6
884	67.7324									884	27.1
885	106.302									885	62.1
886	46.2381									886	64.1
887	56.8724									887	83.4
888	87.2737									888	78.7
889	91.5197									889	62.5
890	71.7215									890	53.3
891	75.2937									891	15.1
892	61.2497									892	14
893	82.7828									893	44.4
894	78.9318									894	52.5
895	58.2991									895	52.8
896	67.4493									896	52.1
897	67.1147									897	60.7
898	74.3013									898	55.6
899	65.1251									899	38.1
900	8.6155									900	39.3
901	100.828									901	104
902	26.1152									902	103
903	72.5609									903	71
904	61.7852									904	65.1
905	113.836									905	66.1
906	62.3452									906	72.3
907	4.57885									907	58.2
908	86.2382									908	58.5
909	47.0228									909	50.5
910	36.9349									910	49.8
911	70.5319									911	61.1
912	44.736									912	60.1
913	37.2199									913	66.3
914	84.291									914	63.4
915	67.591									915	83
916	57.7591									916	81.2
917	80.8608									917	63
918	66.3706									918	53.6
919	48.097									919	49.2
920	72.5071									920	52.6
921	68.1032									921	21.9
922	61.2036									922	16.8
923	12.1851									923	53.5
924	87.8588									924	52.6
925	58.2297									925	61.6
926	49.8295									926	56.6
927	56.2477									927	63.8
928	49.817									928	64.2
929	59.3796									929	66
930	59.3796									930	67.7
931	45.9878									931	57.3
932	56.1194									932	71.3
933	46.9728									933	62.2
934	12.8392									934	56.9
935	85.3928									935	49
936	35.7094									936	44.5
937	95.6882									937	56.2
938	59.6568									938	56.3
939	68.5028									939	58.2
940	35.1644									940	43
941	81.4221									941	56.8
942	29.9852									942	54
943	75.2586									943	64.5
944	76.6768									944	66.7
945	82.4201									945	35.4
946	106.327									946	46.4
947	65.1409									947	75.6
948	46.8483									948	70.7
949	63.935									949	68.7
950	7.4495									950	71.8
951	80.1996									951	42.9
952	52.5591									952	42.2
953	21.7425									953	19.4
954	19.1025									954	13.5
955	80.3913									955	74.1
956	28.9099									956	68.9
957	33.4156									957	48.4
958	58.3043									958	47
959	57.0006									959	51.3
960	81.8181									960	45
961	87.7465									961	36.9
962	66.3727									962	42.2
963	48.0017									963	37.5
964	55.1676									964	34.4
965	93.2266									965	16
966	76.2184									966	10.9
967	114.799									967	37.3
968	31.5613									968	40.8
969	55.6118									969	63
970	118.96									970	56.5
971	62.5198									971	34.8
972	78.0448									972	31.6
973	77.8191									973	72.2
974	24.5005									974	66.8
975	82.3461									975	48.5
976	60.2411									976	51.3
977	74.3911									977	53.5
978	49.073									978	53.9
979	63.5398									979	60.9
980	105.204									980	68.3
981	32.9233									981	34.6
982	97.953									982	33.7
983	68.5855									983	14.5
984	48.2067									984	15.8
985	75.5781									985	52.4
986	89.73									986	73.5
987	94.9952									987	41.5
988	38.5146									988	36.8
989	86.5834									989	54.4
990	93.5448									990	62.6
991	96.9358									991	60.3
992	82.8758									992	66.5
993	75.0977									993	29.3
994	56.7094									994	32.7
995	40.2587									995	44.2
996	35.3845									996	42.8
997	66.5014									997	70.2
998	96.1599									998	67.2
999	8.39519									999	24.3
1000	74.421									1000	23.9
1001	39.8814									1001	24.8
1002	70.4269									1002	19.5
1003	96.7208									1003	71.9
1004	44.4104									1004	75
1005	69.6277									1005	87.9
1006	76.1333									1006	89
1007	23.2109									1007	35.1
1008	99.4916									1008	34.9
1009	86.5664									1009	67.4
1010	75.6247									1010	65.1
1011	78.0053									1011	58.2
1012	57.4919									1012	62.9
1013	34.5257									1013	17.8
1014	68.397									1014	17.9
1015	56.5364									1015	65.3
1016	68.6392									1016	60.1
1017	64.735									1017	61.1
1018	40.8339									1018	58
1019	3.73182									1019	52.4
1020	87.4822									1020	49.2
1021	42.135									1021	53.7
1022	67.9842									1022	60.4
1023	74.6742									1023	52.2
1024	69.6085									1024	43
1025	56.8351									1025	25.5
1026	106.074									1026	32
1027	86.0669									1027	32.6
1028	59.6789									1028	27.3
1029	74.6826									1029	52
1030	39.8641									1030	50
1031	43.1096									1031	59
1032	45.122									1032	47.4
1033	69.598									1033	58.5
1034	54.3063									1034	56.9
1035	62.0798									1035	17.8
1036	62.0146									1036	19.3
1037	53.7817									1037	53.8
1038	53.1978									1038	55.3
1039	77.8632									1039	55.6
1040	36.0328									1040	57.9
1041	36.9543									1041	58.4
1042	60.9011									1042	49.4
1043	81.6485									1043	52.4
1044	78.2848									1044	53.1
1045	104.676									1045	63.8
1046	49.6058									1046	57.8
1047	59.6612									1047	26.3
1048	29.0557									1048	31.5
1049	73.4429									1049	54.1
1050	90.1497									1050	59.9
1051	89.2992									1051	47.1
1052	64.9744									1052	47.6
1053	62.8428									1053	28.4
1054	91.9577									1054	25.4
1055	67.3566									1055	27.4
1056	47.4934									1056	28.8
1057	48.6037									1057	57.5
1058	74.3111									1058	60.2
1059	75.8733									1059	89.4
1060	64.3091									1060	84.9
1061	75.3927									1061	62.1
1062	78.2167									1062	59.7
1063	71.3925									1063	48.8
1064	83.5733									1064	45.2
1065	10.175									1065	73.3
1066	80.5622									1066	68.1
1067	87.3587									1067	65.4
1068	84.3214									1068	56.9
1069	42.8081									1069	53.6
1070	53.805									1070	51.1
1071	83.5053									1071	38.2
1072	58.4781									1072	42.3
1073	41.1558									1073	56.4
1074	67.1867									1074	48.1
										1075	9.38
										1076	14.1
										1077	58.3
										1078	54.9
										1079	54.9
										1080	49.4
										1081	64.9
										1082	45.2
										1083	85.7
										1084	80.4
										1085	47.3
										1086	59.1
										1087	44.1
										1088	39.8
										1089	39.5
										1090	37.1
										1091	67
										1092	67
										1093	38.5
										1094	41
										1095	36.8
										1096	37.5
										1097	45.2
										1098	48.1
										1099	31.9
										1100	32.7
										1101	20
										1102	17.6
										1103	66.5
										1104	53.5
										1105	45.4
										1106	55.8
										1107	39.2
										1108	39.1
										1109	65.4
										1110	59.3
										1111	65.6
										1112	54.7
										1113	35.9
										1114	38.5
										1115	68
										1116	58.6
										1117	47.7
										1118	49.2
										1119	26.3
										1120	39.2
										1121	65.1
										1122	70.3
										1123	62.3
										1124	63.2
										1125	65.8
										1126	64.3
										1127	63
										1128	52.7
										1129	65.9
										1130	74.4
										1131	20.8
										1132	16.2
										1133	65.8
										1134	59.4
										1135	29.7
										1136	34.1
										1137	71.5
										1138	67.8
										1139	76.7
										1140	72.9
										1141	18.5
										1142	30
										1143	31.5
										1144	32.2
										1145	71.3
										1146	53.6
										1147	47.6
										1148	47.6
										1149	40.6
										1150	27.6
										1151	13.7
										1152	11.9
										1153	76.6
										1154	77.5
										1155	39.2
										1156	47
										1157	57.9
										1158	57.6
										1159	34.8
										1160	34.9
										1161	84.1
										1162	78.2
										1163	43
										1164	52.2
										1165	18.4
										1166	16.7
										1167	58.1
										1168	51.7
										1169	21.9
										1170	21.5
										1171	17.4
										1172	17
										1173	49.7
										1174	51.6
										1175	56.4
										1176	65.4
										1177	68.6
										1178	73.9
										1179	74.8
										1180	83
										1181	23.5
										1182	32.7
										1183	24.4
										1184	24.1
										1185	72.9
										1186	79
										1187	45.2
										1188	45.5
										1189	71.9
										1190	73.1

## Sheet: Figure 6 h
Single data points
Driver/nNE		0.949435	1.05057	0.780325	1.21967	0.866212	1.13379	0.88781	1.11219	0.80889	1.19111	0.877977	1.12202	0.904228	1.09577	0.875631	1.12437	0.996031	1	1.00316	0.996841	1.02513	0.974868	0.996531	1.00347	1	0.880012	1.11999
D-F ss hinge		0.974856	0.994706	1.17056	1.28762	1.17365	1.04055	1.52107	1.34638	1.43384	1.13812	1.04841	0.746257	1.12719	1.09743	1.02439	1.04224	0.942255	1.36459	1.44733	1.47308	1.37431	1.23057	1.1021	1.00594	1.24327	0.84546	0.978426
D-F soft hinge		1.59628	1.47564	1.37473	1.31168	1.01475	0.782253	1.06268	0.937436	1.00604	0.727473	1.16377	1.21485	1.44072	1.38123	1.11036	1.13705	1.00228	1.22791
D-F		0.903411	1.04336	0.96458	1.05326	1.39566	1.47505	1.27094	1.04968	1.38644	1.1062	0.604688	0.510021	1.40565	1.14738	1.34608	0.892067	1.11732	0.994764	1.27729	1.20865	1.07624	0.945322	1.11117	1.2169
Structures		Arithmetic Mean	Standrad deviation
Driver/Nicked-nanoengine		0.999853	0.115162
Driver-Follower_ss_hinge		1.15462	0.199982
D-Follower_soft_hinge		1.16484	0.237076
Dreiver-Follower		1.10426	0.236792
		P-value
Driver/Nicked-nanoengine VS Dreiver-Follower_ss_hinge		0.00117593
Driver/Nicked-nanoengine VS Driver-Follower_soft_hinge		0.0117114
Driver/Nicked-nanoengine VS Driver-Follower		0.0582232

## Sheet: ExtDataFigure S3 e
Structures		Normailzed Single data points
Nicker-nanoengine		2.22745	2.01111	2.22996	2.0086	2.03625	2.20231	2.39394	1.84462	2.05849	1.89216	2.48386	2.0426	2.33225	2.01042	2.08516	2.04928	2.09233	2.14622	2.15071	2.08784	1.03685	1.1328	3.18566	3.1218	2.12584	2.11272	2.3293	1.90926	2.11928	2.11928	2.28418	1.95438	2.20687	2.03169	2.24535	1.99321	2.12623	2.11233	2.06691	2.17164	2.12121	2.11734	2.0521	2.18645	2.02817	2.21039	2.28525	2.52299
Nicked-nanoengine_soft		4.99142	4.4961	2.96078	2.97192	4.21842	4.41481	2.51316	2.39415	3.68825	3.8573	1.11395	1.01198	2.42752	2.33008	0.98067	1.08615	2.47461	2.31599	2.91413	2.87799	1.34297	1.34155	1.41122	2.62299	1.4814	1.06554	1.50722	2.05695	2.0312	1.95935	2.21659	2.25389	3.15602	3.27744	2.24659	2.08917	2.02661	2.15515	1.70772	1.29228	2.06515	2.10787	1.86338	1.86467	2.93531	2.94186	2.93631	2.70663
Structures		Arithmetic Mean	Standrad deviation
Nicker-nanoengine		2.11928	0.41221
Nicked-nanoengine_soft		2.3945	0.92325
[truncated: 22 more columns]

## Sheet: Ext. Data Fig. S6 d, e
Extended Data Figure 5 c, d
Histogram details: range for the Histogram data spans from 0 ° to 180 ° with a binning of 3 °. The histogram range corresponds to the range of that the structure can possibly take on. The data is expressed as Relative Counts in percentage. The Data is normalized by dividing the histograms columns value by the total numbers of data and multiplying by 100.
Box plot details: Boxplot represents the first quartile (Q1, 25th percentile) and the third quartile (Q3, 75th percentile) at the box extremities, with the second quartile (Q2, 50th percentile, median) represented as a line inside the box. The whiskers represent 1.5 times the inter quartile range (IQR = Q3-Q1). The lowest angle (MIN) and the highest angle value (MAX) are shown as thinner, vertica…
Errors on the arithmetic mean is given as the standard deviation.
Follower/Origami structure lacking the dsDNA-t, no transcribable sequence (NTS)	no transcription									Nicked-nanoengine	no transcription
Number	Angle					Qartile analysis				Number	Angle					Qartile analysis
1	49.7		Average	63.843		MIN	1.68			1	83.2623		Average	64.1329		MIN	0
2	47.4		Stdev	18.7715		Q1	54.3			2	65.405		Stdev	20.0377		Q1	53.0481
3	65.7					Q2	66.4			3	90.689					Q2	67.03
4	70					Q3	76.5			4	53.0429					Q3	77.296
5	95.3					MAX	164			5	70.6027					MAX	161.114
6	46.6									6	50.2829
7	43.1									7	68.0771
8	42.8									8	68.4682
9	68.7									9	68.3347
10	52.7									10	7.30576
11	77.9									11	72.8426
12	74									12	60.2466
13	81									13	70.6333
14	50.1									14	67.3753
15	80.4									15	56.188
16	70.9									16	40.9213
17	85.2									17	87.8509
18	49.6									18	61.3662
19	80.7									19	72.6176
20	97.5									20	77.9982
21	76.3									21	53.1186
22	86									22	69.224
23	83.8									23	82.8988
24	65.3									24	45.4264
25	54.1									25	77.5351
26	42.4									26	70.129
27	88									27	53.9285
28	3.91									28	63.3769
29	63									29	52.7056
30	69.4									30	61.7873
31	76.2									31	48.3986
32	70.5									32	7.52382
33	86.8									33	50.7106
34	48.3									34	53.9936
35	30.8									35	71.2522
36	24.2									36	68.7232
37	72.4									37	35.4653
38	77.7									38	73.8178
39	64.9									39	69.0656
40	63									40	57.7132
41	56.5									41	59.3764
42	64.7									42	65.1173
43	96.1									43	69.0567
44	72.2									44	77.6508
45	89									45	52.9435
46	60.7									46	47.0017
47	70.7									47	57.3504
48	67.4									48	74.2503
49	62.1									49	91.7287
50	81.5									50	81.4102
51	75.3									51	74.8725
52	98.7									52	80.472
53	73.7									53	77.2978
54	53.6									54	80.4133
55	44.6									55	68.5556
56	71.6									56	53.2219
57	77.9									57	53.761
58	48.9									58	46.6099
59	33.3									59	59.1684
60	67.8									60	40.0132
61	71.6									61	59.6414
62	72.6									62	59.7887
63	76.2									63	92.375
64	72.3									64	81.0274
65	82.3									65	68.0229
66	72.2									66	71.3295
67	64.4									67	64.9309
68	69.6									68	48.6522
69	65.7									69	88.5312
70	85.7									70	28.4139
71	53.9									71	50.6849
72	61.5									72	70.1209
73	68.7									73	63.2916
74	61.7									74	77.8423
75	81.7									75	76.9365
76	75.7									76	62.2301
77	74									77	60.3955
78	67.3									78	74.6935
79	24.2									79	63.6981
80	46.8									80	88.1128
81	112									81	58.4546
82	51.5									82	77.8929
83	90.9									83	59.0846
84	41.6									84	64.8658
85	164									85	78.0323
86	72.6									86	73.4277
87	63									87	81.8619
88	75.1									88	39.6139
89	77.8									89	61.1672
90	47.3									90	50.2945
91	57.1									91	69.6263
92	56.4									92	14.7919
93	70.7									93	72.4864
94	75.2									94	116.924
95	106									95	24.5517
96	72.8									96	62.6936
97	78.5									97	54.5494
98	87.5									98	5.79562
99	77.3									99	48.6444
100	56									100	84.0078
101	36.5									101	70.3761
102	65.8									102	45.7848
103	51.4									103	68.1986
104	96.7									104	66.2315
105	83.6									105	76.0751
106	78.8									106	67.143
107	14.3									107	82.7638
108	77.3									108	51.1204
109	64.2									109	73.3079
110	44.5									110	96.7904
111	32.5									111	34.3623
112	98.1									112	81.8746
113	80.6									113	69.9788
114	88.5									114	32.5813
115	58.4									115	54.0449
116	47.1									116	70.5538
117	80									117	63.9951
118	58.7									118	29.3375
119	67.1									119	58.3553
120	45.7									120	32.8603
121	97.9									121	66.909
122	51.6									122	81.4725
123	90.4									123	54.5923
124	77.4									124	92.0047
125	76.4									125	71.7242
126	88.8									126	57.7944
127	70.8									127	70.2185
128	70.1									128	53.7462
129	72.6									129	38.619
130	47.8									130	90.1614
131	56									131	48.1934
132	69									132	70.5511
133	69									133	79.9987
134	75.9									134	52.2823
135	40.2									135	79.7155
136	66.3									136	78.831
137	80.2									137	85.564
138	53.2									138	106.44
139	78.6									139	48.2011
140	57.2									140	35.0287
141	88.6									141	20.5278
142	70.2									142	84.0455
143	71.1									143	68.7337
144	77.9									144	11.5322
145	88.1									145	59.4067
146	82.2									146	74.8574
147	37.5									147	52.5238
148	80									148	93.8678
149	60									149	79.2224
150	64.2									150	45.6651
151	5.05									151	42.9337
152	59.6									152	50.6772
153	67.8									153	65.2666
154	53.1									154	39.4464
155	84.4									155	68.9638
156	81.7									156	57.404
157	71.7									157	114.681
158	48.4									158	40.5087
159	69.2									159	76.2494
160	79.8									160	42.605
161	69									161	74.4082
162	69.4									162	49.0735
163	62.4									163	60.0284
164	74.4									164	60.0284
165	68.6									165	53.2813
166	72.8									166	52.1764
167	52.6									167	61.9205
168	46.8									168	52.1449
169	63									169	54.6458
170	76.2									170	70.637
171	40.4									171	80.9115
172	80.1									172	54.8056
173	45.2									173	36.3624
174	49.2									174	84.2673
175	94.3									175	62.4641
176	58.6									176	91.8867
177	75.8									177	36.8219
178	82.6									178	71.9082
179	84.5									179	71.1685
180	88									180	3.7777
181	70.1									181	68.4291
182	56.9									182	32.4479
183	62.8									183	68.0848
184	67.8									184	53.4234
185	47.1									185	71.9324
186	85.5									186	71.4622
187	45.9									187	77.1553
188	32.9									188	68.2422
189	60.7									189	68.1574
190	24.9									190	70.8033
191	83.4									191	68.584
192	62.5									192	58.2486
193	56.7									193	67.3621
194	81.7									194	82.6165
195	50.2									195	37.1301
196	87.8									196	78.5012
197	22.4									197	59.3527
198	46.5									198	31.8808
199	64.1									199	55.0862
200	58									200	71.5079
201	82.6									201	60.0916
202	42.9									202	73.297
203	73.9									203	66.0889
204	28.1									204	6.9375
205	39									205	79.4669
206	70.7									206	85.0998
207	62.4									207	21.9113
208	46.4									208	83.2388
209	93									209	62.0288
210	51.3									210	56.579
211	77.9									211	82.689
212	75.1									212	32.2989
213	39.6									213	75.5089
214	53.2									214	101.889
215	68.2									215	67.3825
216	24.4									216	39.8223
217	40.4									217	26.5651
218	72.2									218	76.2823
219	60.1									219	70.8045
220	56.2									220	52.2656
221	75.3									221	73.5663
222	65.9									222	15.2551
223	38.8									223	29.8686
224	57.9									224	54.996
225	72.8									225	59.0362
226	33.2									226	73.1124
227	52.7									227	59.1763
228	58.7									228	42.926
229	69.8									229	38.7733
230	71.9									230	79.9807
231	23.4									231	82.6115
232	69.5									232	36.2068
233	30.3									233	81.0559
234	29.2									234	44.2844
235	75.4									235	56.3779
236	84.3									236	104.514
237	80.3									237	56.4895
238	68.3									238	51.1061
239	30.5									239	46.4906
240	57.2									240	71.2145
241	44.9									241	74.0868
242	61.1									242	75.3736
243	85.7									243	65.9285
244	75.3									244	23.0073
245	53.4									245	66.9296
246	58.1									246	64.407
247	68.3									247	57.9906
248	80.7									248	82.1173
249	86.6									249	38.7838
250	69.6									250	68.9404
251	68									251	54.7202
252	53.3									252	63.9046
253	72.2									253	72.2973
254	70.9									254	44.4581
255	74.4									255	61.297
256	88.1									256	61.9275
257	70.1									257	85.4614
258	30.2									258	93.2994
259	76.3									259	76.6207
260	70.5									260	76.0724
261	66.7									261	81.747
262	66.7									262	67.0113
263	61.4									263	54.5656
264	64									264	68.9423
265	82.3									265	59.5496
266	59.1									266	73.3138
267	56									267	82.1847
268	40.4									268	73.1694
269	86.9									269	76.4169
270	12.9									270	56.6227
271	52.8									271	45.3713
272	54									272	26.6776
273	67									273	52.844
274	81.9									274	36.0517
275	74.6									275	57.6581
276	94.5									276	69.002
277	56									277	63.288
278	65.6									278	72.5746
279	52.6									279	59.1502
280	67.5									280	74.6354
281	81.5									281	104.016
282	52.3									282	61.6287
283	63									283	30.5832
284	29.4									284	28.3104
285	63.6									285	56.7706
286	50.9									286	74.4251
287	61.1									287	66.9717
288	51.9									288	80.4919
289	84.7									289	69.8765
290	69.9									290	102.385
291	60.2									291	86.7303
292	57.1									292	50.5193
293	58.7									293	97.1672
294	33.2									294	59.6609
295	58.2									295	52.5582
296	11.2									296	33.536
297	22.2									297	46.7157
298	58									298	49.6254
299	42.3									299	75.8409
300	58									300	6.37611
301	74.8									301	76.823
302	53.8									302	69.5836
303	58.6									303	70.6404
304	39.7									304	72.9971
305	71.9									305	73.6206
306	53.8									306	53.8204
307	31									307	82.4694
308	74.4									308	69.0105
309	33.9									309	16.8239
310	71.5									310	76.0594
311	80.2									311	73.0821
312	86.1									312	59.0235
313	75.4									313	67.3897
314	48.4									314	41.4965
315	71.5									315	44.7971
316	65.4									316	79.0295
317	15									317	59.4344
318	82.4									318	45.071
319	68.5									319	73.7636
320	62.1									320	68.9332
321	55.7									321	110.24
322	72.6									322	83.9893
323	109									323	88.6028
324	62.2									324	74.3312
325	41.8									325	81.4785
326	51.6									326	70.1362
327	76.5									327	49.3077
328	25.1									328	31.3139
329	52.5									329	73.9557
330	60.2									330	43.9584
331	79.6									331	63.0555
332	46									332	63.929
333	39.8									333	82.8315
334	52.4									334	60.7558
335	52.7									335	102.894
336	76.7									336	76.7823
337	7.73									337	60.2551
338	33.4									338	70.2955
339	6.62									339	94.9536
340	54.3									340	81.7385
341	78.1									341	56.1912
342	78									342	61.5241
343	24.3									343	42.3974
344	33									344	72.5361
345	46									345	10.0316
346	94.6									346	55.2402
347	12.8									347	68.9249
348	55.9									348	60.4612
349	69.4									349	77.4095
350	95.1									350	56.5246
351	59.6									351	79.5936
352	76.5									352	64.6907
353	43.5									353	61.645
354	89.6									354	80.4971
355	83									355	55.6028
356	65.2									356	60.1726
357	76.2									357	61.1116
358	63.5									358	60.1972
359	86.9									359	78.0383
360	79.1									360	71.7481
361	68									361	70.2302
362	17									362	80.2382
363	73.5									363	57.0948
364	18.6									364	87.6239
365	56.2									365	76.3196
366	80									366	58.908
367	38.9									367	80.5338
368	40.1									368	69.4283
369	93.2									369	71.1445
370	38.7									370	73.9119
371	86									371	90.1645
372	62.9									372	70.0576
373	68.6									373	102.319
374	68									374	44.9223
375	54.3									375	22.6785
376	73.8									376	66.3452
377	74.9									377	57.5895
378	76.8									378	84.3968
379	47.4									379	5.50321
380	56.6									380	41.1589
381	56									381	63.98
382	47.5									382	87.1884
383	82.8									383	55.0607
384	20.7									384	78.1558
385	68.1									385	78.832
386	62.3									386	50.99
387	42.6									387	85.1009
388	68.2									388	38.473
389	38									389	73.504
390	67.1									390	71.2313
391	83.1									391	77.4011
392	37.9									392	61.0758
393	76.9									393	69.7851
394	74.9									394	70.0963
395	71.1									395	67.2041
396	53.5									396	72.1583
397	86.5									397	65.244
398	60.6									398	56.3099
399	30.8									399	85.6499
400	72									400	46.2454
401	50.4									401	30.8501
402	43.5									402	93.1338
403	70.6									403	92.4103
404	70.5									404	83.7261
405	31.7									405	77.786
406	71.9									406	7.22432
407	78.7									407	80.6677
408	50.8									408	75.1098
409	64.5									409	77.1826
410	61.6									410	73.0631
411	49.5									411	37.1416
412	57.4									412	89.6082
413	82									413	63.3112
414	64.5									414	64.9547
415	71.1									415	37.3624
416	67.3									416	108.47
417	52									417	28.1052
418	51.3									418	67.3436
419	80.5									419	107.459
420	96.5									420	46.5012
421	83.6									421	82.8317
422	76.7									422	54
423	96.8									423	69.4338
424	79.8									424	67.0648
425	82.5									425	74.6888
426	68.5									426	54.9985
427	35.1									427	77.9604
428	41.3									428	91.4293
429	93.1									429	66.8369
430	79									430	46.7475
431	71.9									431	86.6557
432	73.8									432	49.6201
433	72.1									433	54.1728
434	72.1									434	83.6228
435	80.1									435	97.2597
436	72.4									436	69.6747
437	31.2									437	79.1801
438	74.5									438	66.2525
439	84.2									439	56.3031
440	74.6									440	71.938
441	74									441	52.515
442	64.6									442	19.6796
443	79.7									443	80.7772
444	95.1									444	31.6716
445	83.5									445	70.0765
446	71									446	69.8629
447	66.2									447	81.5579
448	58.3									448	70.7592
449	47.1									449	64.7581
450	52.1									450	86.0034
451	92									451	68.4498
452	70.9									452	60.7746
453	57.6									453	66.0282
454	54.5									454	60.4453
455	5.53									455	29.8026
456	98.6									456	70.0462
457	46.9									457	81.3346
458	62.2									458	78.8369
459	70.7									459	59.0521
460	62.2									460	68.7268
461	72.8									461	41.5237
462	32.4									462	81.7097
463	70.4									463	69.0969
464	70.4									464	83.8276
465	54.5									465	73.8085
466	82.9									466	75.1709
467	83.6									467	42.2319
468	40.2									468	96.1789
469	85.2									469	69.2321
470	65.3									470	65.3383
471	25.9									471	70.1288
472	71.1									472	50.3817
473	61.7									473	52.4543
474	63.6									474	78.6901
475	22.4									475	35.1342
476	70									476	43.5541
477	57.2									477	66.6746
478	81.2									478	85.5366
479	49.6									479	53.5796
480	80.8									480	34.4463
481	79.7									481	49.0353
482	26.3									482	35.4409
483	98.3									483	11.1928
484	84.4									484	83.7365
485	11.6									485	44.2462
486	67.2									486	57.506
487	86.9									487	81.1041
488	49.7									488	61.9745
489	41.2									489	75.5297
490	30.1									490	37.3808
491	23.7									491	48.1959
492	79.4									492	66.3409
493	55									493	83.5886
494	83.4									494	74.3247
495	87.7									495	109.386
496	67.7									496	47.0899
497	72.8									497	70.1374
498	80									498	66.7167
499	65.7									499	61.0908
500	28.1									500	14.7947
501	49									501	28.971
502	43.5									502	78.532
503	30									503	59.6587
504	77.2									504	5.57691
505	26.5									505	87.452
506	68									506	64.1423
507	80.2									507	68.0754
508	47.5									508	66.5304
509	52.1									509	66.9406
510	90.1									510	53.0081
511	61.2									511	44.6407
512	32.8									512	40.4914
513	47.1									513	71.7788
514	94									514	67.7043
515	59.8									515	10.5613
516	41.6									516	68.3691
517	58.5									517	71.0777
518	71.5									518	65.9611
519	70.3									519	72.7146
520	74.6									520	85.3286
521	60.9									521	78.6901
522	80.5									522	70.4256
523	70.6									523	88.4223
524	55.2									524	78.663
525	84.8									525	70.0794
526	71.1									526	12.3722
527	43.9									527	43.8433
528	40.1									528	74.1994
529	45.8									529	50.1213
530	40.5									530	28.5204
531	84.2									531	83.7211
532	80.7									532	81.5525
533	76									533	62.4945
534	63.4									534	66.8206
535	70.3									535	100.068
536	70.2									536	92.4948
537	76.5									537	77.69
538	58.5									538	39.8165
539	56.5									539	70.8957
540	55.7									540	44.2793
541	65.4									541	69.3486
542	94									542	90
543	66.4									543	55.122
544	66.7									544	63.2917
545	69.7									545	44.429
546	75.8									546	84.5415
547	65.7									547	76.8551
548	68.9									548	66.6678
549	13.7									549	70.8074
550	53.8									550	46.3882
551	88.1									551	82.7468
552	20.6									552	61.2324
553	56.4									553	61.2324
554	22.7									554	82.875
555	83.4									555	98.6371
556	64.7									556	29.2499
557	71.8									557	53.9555
558	77.9									558	40.7698
559	71.9									559	39.4412
560	53.5									560	40.2466
561	71.8									561	72.3423
562	36.7									562	74.4543
563	60.9									563	49.6355
564	57.7									564	41.3086
565	56.7									565	57.046
566	66.3									566	65.2249
567	77.3									567	59.6399
568	78.7									568	78.2003
569	46.8									569	70.7481
570	57.3									570	87.1975
571	55.2									571	73.4584
572	55.3									572	53.5308
573	79.9									573	75.3295
574	58									574	65.5967
575	53.4									575	65.1992
576	80.9									576	84.0939
577	68.7									577	61.4121
578	73									578	43.3379
579	74.5									579	47.0989
580	67.9									580	52.3757
581	8.61									581	62.9037
582	87.1									582	92.1434
583	35.1									583	85.6995
584	37.3									584	80.3718
585	70.3									585	73.5648
586	77.3									586	69.4352
587	81.3									587	67.2996
588	61.2									588	86.2938
589	72									589	76.7707
590	3.96									590	54.7181
591	82.2									591	56.0235
592	86									592	96.7521
593	63.3									593	57.6804
594	34.8									594	78.298
595	92.7									595	67.101
596	62.8									596	67.124
597	1.68									597	57.8668
598	79.1									598	51.6048
599	77.2									599	49.0551
600	72.6									600	92.6736
601	70.4									601	63.7444
602	74.4									602	36.6903
603	56.2									603	61.0929
604	74.8									604	30.8634
605	59.4									605	71.7777
606	77.4									606	61.3347
607	84.8									607	80.5779
608	59.6									608	104.925
609	80.9									609	44.3498
610	81									610	79.074
611	69.6									611	40.1848
612	63.1									612	96.4831
613	71.4									613	69.3665
614	37.7									614	42.0858
615	38.6									615	59.1339
616	65.4									616	55.2246
617	67.2									617	55.4186
618	68.6									618	29.9816
619	7.13									619	161.114
620	31.3									620	92.0934
621	90.2									621	73.1132
622	82.4									622	64.2861
623	66.9									623	73.0907
624	57.1									624	73.4272
625	84.7									625	69.8483
626	45.7									626	60.9454
627	91.4									627	65.4328
628	72.1									628	68.6779
629	60									629	64.2599
630	71.5									630	80.6028
631	76									631	36.1884
632	98.6									632	36.5289
633	67.3									633	82.6341
634	46.7									634	90
635	83.8									635	85.9555
636	91.3									636	62.7679
637	62.5									637	81.7566
638	75.1									638	67.3351
639	81.2									639	88.7758
640	51.3									640	44.6688
641	65.4									641	43.4099
642	66.9									642	52.6069
643	65.4									643	46.5932
644	56.6									644	84.2939
645	54.3									645	78.328
646	61.9									646	72.0143
647	84.6									647	63.4349
648	34.5									648	82.7757
649	49									649	53.6813
650	71.3									650	64.3716
651	45									651	63.8142
652	23.3									652	63.3686
653	76.5									653	56.2217
654	8.97									654	37.0663
655	61.2									655	39.0939
656	92.2									656	18.1003
657	61.3									657	77.6331
658	69.5									658	42.6889
659	40.1									659	48.549
660	81									660	63.2209
661	52									661	19.3612
662	68.9									662	15.3272
663	103									663	86.0849
664	60.6									664	76.8551
665	61.4									665	36.0274
666	55									666	74.9547
667	74.5									667	61.3611
668	66.7									668	84.4436
669	62.9									669	68.3355
670	47.2									670	38.3069
671	47.1									671	51.4347
672	9.31									672	69.846
673	49.7									673	79.0119
674	57.7									674	35.4367
675	70.3									675	70.641
676	58.3									676	67.1867
677	78.6									677	8.53944
678	66.9									678	69.2744
679	67.4									679	85.8591
680	84.7									680	35.94
681	63.1									681	77.0849
682	55.2									682	76.8308
683	40.8									683	23.9836
684	58.8									684	68.1986
685	67									685	62.077
686	57.9									686	79.0417
687	70.2									687	37.6669
688	27.4									688	81.243
689	60.4									689	22.1156
690	48.2									690	66.6148
691	78.9									691	67.4551
692	69.5									692	61.9577
693	90									693	69.3411
694	70.6									694	74.8263
695	67.9									695	36.5759
696	44.1									696	13.0842
697	56.1									697	72.7482
698	49.5									698	76.7277
699	86									699	10.9338
700	79.9									700	32.6995
701	56.2									701	28.7004
702	55.3									702	74.303
703	78.4									703	67.1663
704	21.7									704	18.646
705	49.1									705	98.5308
706	86.4									706	79.3666
707	55.9									707	81.1221
708	69.4									708	37.6316
709	73.8									709	52.125
710	43.8									710	63.9155
711	38.2									711	88.5009
712	72.1									712	66.6928
713	61.6									713	65.7565
714	69									714	64.163
715	54.7									715	63.4349
716	42.7									716	30.1151
717	70.2									717	65.893
718	43.2									718	76.5707
719	61.8									719	106.323
720	40.9									720	70.7722
721	41.3									721	52.2944
722	85.9									722	54.6586
723	51.5									723	50.6153
724	55.4									724	97.9113
725	92.6									725	64.9669
726	68.5									726	76.732
727	76.9									727	38.5169
728	74.7									728	94.9894
729	67.9									729	54.555
730	72.3									730	71.8605
731	84.8									731	84.5451
732	62.4									732	66.7176
733	81.2									733	63.3236
734	91									734	78.2614
735	53.9									735	86.9833
736	59.4									736	50.0145
737	73.3									737	67.3206
738	32.9									738	63.8069
739	36.9									739	47.9108
740	80.2									740	10.36
741	61.6									741	77.2399
742	78.4									742	85.2762
743	80.6									743	41.2757
744	91.6									744	82.1364
745	37.7									745	64.7223
746	57.3									746	78.6901
747	59									747	64.1511
748	70.2									748	56.0625
749	86.3									749	55.56
750	53.5									750	87.4692
751	59.2									751	87.5304
752	84.6									752	14.753
753	81.5									753	53.4937
754	70.3									754	68.2677
755	8.47									755	38.4456
756	74.9									756	53.8882
757	97.4									757	78.8262
758	70.2									758	88.741
759	28.9									759	71.4167
760	79.1									760	42.551
761	62.3									761	29.2281
762	53.3									762	57.2005
763	59.9									763	44.4282
764	75.8									764	53.8807
765	60.4									765	71.1778
766	69.7									766	55.7961
767	44									767	70.4025
768	60.3									768	65.6497
769	59.8									769	66.6681
770	55.9									770	50.4119
771	76.8									771	42.5303
772	76.8									772	86.8832
773	63.1									773	39.8031
774	57.4									774	55.3191
775	109									775	85.018
776	37.7									776	75.6997
777	57.1									777	92.5952
778	43.6									778	108.984
779	69.1									779	43.4352
780	88.8									780	60.8739
781	79.8									781	44.5342
782	3.66									782	54.8725
783	87									783	41.8779
784	82.7									784	70.5936
785	73.4									785	67.8457
786	61.9									786	69.0692
787	57.3									787	84.1612
788	37.3									788	60.2238
789	50.5									789	62.5244
790	63.4									790	51.3314
791	34									791	40.5707
792	26.6									792	64.5572
793	74.4									793	69.7174
794	63.9									794	106.939
795	32.5									795	77.4572
796	60.7									796	70.1819
797	49									797	79.0243
798	39.2									798	40.4764
799	62.3									799	62.133
800	83.3									800	85.8346
801	65.8									801	65.5927
802	72.5									802	60.1682
803	53									803	80.2149
804	84.2									804	29.4687
805	65									805	42.8559
806	63.4									806	82.9138
807	72									807	65.5119
808	97									808	59.2031
809	62.9									809	41.7147
810	81									810	77.091
811	81.7									811	72.3226
812	57.5									812	51.2435
813	41.2									813	72.532
814	44.5									814	44.0473
815	20									815	72.9176
816	73.7									816	68.5563
817	19.9									817	71.2283
818	74.9									818	35.5188
819	58.8									819	81.8378
820	66.6									820	87.3458
821	63.3									821	85.1317
822	68.7									822	47.0146
823	68.1									823	57.1461
824	82.8									824	74.5803
825	67.3									825	70.6652
826	87									826	70.8101
827	49.8									827	63.4349
828	96.8									828	67.1074
829	89.5									829	94.3987
830	61									830	75.0023
831	93.9									831	80.494
832	72									832	44.7998
833	57.2									833	28.0832
834	67.7									834	74.8277
835	68.8									835	55.2253
836	58									836	78.8587
837	15									837	57.1481
838	74.2									838	56.7755
839	59.6									839	71.3421
840	83									840	56.6688
841	65.8									841	62.5994
842	78.1									842	54.4623
843	72.5									843	71.0865
844	84.7									844	80.0987
845	68.4									845	75.6788
846	96.3									846	15.3183
847	57.6									847	94.789
848	86.4									848	72.2088
849	78.1									849	83.392
850	73.1									850	77.4896
851	56									851	82.5348
852	58.6									852	68.4287
853	81.4									853	60.8025
854	59.8									854	21.7271
855	72.3									855	52.077
856	64.3									856	62.6933
857	83.3									857	57.799
858	71.6									858	90.7073
859	75.5									859	62.8925
860	90.5									860	62.9003
861	72.4									861	58.431
862	95.8									862	36.294
863	60.3									863	97.0907
864	73.2									864	37.3868
865	41.2									865	67.4383
866	58.8									866	71.348
867	87									867	65.2629
868	56.9									868	68.2765
869	41.1									869	75.562
870	70									870	63.6867
871	46.2									871	80.9824
872	73.1									872	56.1209
873	74.8									873	58.7001
874	86.8									874	72.0348
875	64.3									875	73.1353
876	68.4									876	22.4611
877	78.6									877	81.1796
878	60.1									878	6.09471
879	84.4									879	69.1768
880	76.1									880	99.6744
881	68.5									881	72.0576
882	76									882	67.03
883	77.7									883	89.036
884	74.7									884	41.6101
885	71.4									885	63.99
886	53.9									886	68.0328
887	78.2									887	74.0421
888	72.5									888	42.4875
889	84.6									889	64.6538
890	67.3									890	62.9648
891	74.7									891	80.4376
892	30.6									892	42.5195
893	16.1									893	63.8547
894	62									894	33.4674
895	74									895	22.0837
896	22.9									896	74.2328
897	69.4									897	59.1162
898	59.4									898	23.1117
899	85.9									899	54.9581
900	69									900	102.959
901	73									901	71.3819
902	17.8									902	55.3174
903	76.6									903	82.0604
904	26.1									904	65.5172
905	84.1									905	83.1818
906	88									906	37.4367
907	56.5									907	66.5655
908	56.5									908	76.0066
909	83.2									909	63.0478
910	94.2									910	59.0362
911	75.2									911	59.7632
912	60.6									912	69.2037
913	68.6									913	86.9495
914	71.7									914	66.0476
915	88.7									915	5.30432
916	63.9									916	70.2342
917	20									917	79.3702
918	68.9									918	16.5476
919	72.3									919	33.4188
920	83.2									920	46.3291
921	69.6									921	27.4905
922	70									922	84.6793
923	66.9									923	76.8042
924	74									924	83.9941
925	65.8									925	72.7367
926	98									926	65.556
927	3.48									927	79.7872
928	68.3									928	35.818
929	63.4									929	22.8781
930	66.3									930	64.8813
931	74.3									931	62.8463
932	70.9									932	60.7808
933	25.6									933	59.8001
934	53.3									934	64.5108
935	91.2									935	21.313
936	58.9									936	71.7761
937	26.5									937	66.9766
938	65.8									938	67.466
939	90.4									939	88.157
940	66.4									940	52.6992
941	43.6									941	64.8658
942	60									942	67.0647
943	59.1									943	41.2432
944	64									944	88.8811
945	60									945	35.9267
946	61									946	60.2204
947	39.8									947	70.4329
948	93.4									948	75.5792
949	81.1									949	60.0685
950	42.9									950	52.2258
951	79									951	59.0362
952	67.6									952	38.7627
953	3.93									953	20.7544
954	73.6									954	50.2456
955	56.7									955	56.3099
956	36.1									956	80.9658
957	57.3									957	30.9814
958	58.9									958	37.3175
959	67.6									959	70.6284
960	91.5									960	74.5338
961	73.9									961	70.8846
962	77.4									962	67.1241
963	62.6									963	67.5464
964	64.4									964	56.6829
965	55.7									965	36.3218
966	86.2									966	39.967
967	45.3									967	34.8082
968	43.1									968	83.2025
969	75									969	59.2043
970	10.4									970	40.3645
971	61.7									971	75.1563
972	76.1									972	77.2987
973	96.3									973	23.0513
974	77.1									974	25.6889
975	43.5									975	74.4942
976	67.3									976	78.9496
977	50.9									977	21.1523
978	49.9									978	65.8159
979	83.8									979	81.6943
980	73.2									980	50.151
981	77.4									981	59.7803
982	55									982	82.5686
983	68.4									983	59.4458
984	64.1									984	46.9223
985	77.3									985	10.5234
986	93.1									986	38.3231
987	50.5									987	79.8853
988	69.3									988	59.3493
989	89.8									989	77.1743
990	57									990	88.5838
991	87									991	67.2131
992	80.5									992	77.1644
993	60.4									993	38.6904
994	90									994	51.7873
995	44.3									995	41.8532
996	32.7									996	57.7686
997	82.2									997	86.3353
998	50.7									998	77.5741
999	61.1									999	25.4342
1000	82									1000	8.75418
1001	45.7									1001	40.2534
1002	51.2									1002	60.2484
1003	67.1									1003	37.1946
1004	58.7									1004	85.1078
1005	61.7									1005	67.9154
1006	76									1006	13.0593
1007	56									1007	71.3301
1008	61.8									1008	48.0665
1009	52.5									1009	4.94301
1010	80.6									1010	87.0876
1011	84.1									1011	79.5602
1012	48.6									1012	92.5593
1013	41.7									1013	73.8218
1014	62.2									1014	47.6324
1015	31.1									1015	51.6048
1016	76.2									1016	63.921
1017	58.5									1017	63.3512
1018	70.6									1018	74.6435
1019	9.75									1019	71.5651
1020	59.1									1020	74.8949
1021	72.1									1021	70.9744
1022	65.5									1022	72.5238
1023	75.9									1023	65.9404
1024	53.9									1024	99.34
1025	72.2									1025	73.0092
1026	14									1026	88.2541
1027	69.4									1027	71.5057
1028	69.3									1028	68.1986
1029	66.7									1029	89.5103
1030	50.7									1030	87.3974
1031	61.5									1031	72.6995
1032	48.8									1032	77.8011
1033	57.6									1033	70.8977
1034	57.3									1034	92.7263
1035	57.4									1035	61.8138
1036	67.4									1036	74.2239
1037	74.5									1037	50.0921
1038	83.9									1038	81.5784
1039	54.9									1039	62.8297
1040	64.6									1040	82.8988
1041	66.4									1041	45.4264
1042	61.9									1042	77.5351
1043	68.4									1043	70.129
1044	81.7									1044	53.9285
1045	82.3									1045	63.3769
1046	59.2									1046	52.7056
1047	64.9									1047	61.7873
1048	62.9									1048	48.3986
1049	39.5									1049	7.52382
1050	83.5									1050	50.7106
1051	83.1									1051	53.9936
1052	60.7									1052	71.2522
1053	59.3									1053	68.7232
1054	75.1									1054	35.4653
1055	65.7									1055	73.8178
1056	76.3									1056	69.0656
1057	54.9									1057	57.7132
1058	77.3									1058	59.3764
1059	76.2									1059	65.1173
1060	80.5									1060	69.0567
1061	54.5									1061	77.6508
1062	78.2									1062	52.9435
1063	62.7									1063	47.0017
1064	71.9									1064	57.3504
1065	10.1									1065	74.2503
1066	77.9									1066	91.7287
1067	75.2									1067	81.4102
1068	65.6									1068	74.8725
1069	60									1069	80.472
1070	78.6									1070	77.2978
1071	65.1									1071	80.4133
1072	62.2									1072	68.5556
1073	41.9									1073	53.2219
1074	40.6									1074	53.761
1075	72.5									1075	46.6099
1076	82.1									1076	59.1684
1077	53.3									1077	40.0132
1078	65.7									1078	59.6414
1079	40.6									1079	59.7887
1080	50.9									1080	92.375
1081	68.8									1081	81.0274
1082	66.7									1082	68.0229
1083	75									1083	71.3295
1084	89.7									1084	64.9309
1085	92.5									1085	48.6522
1086	79.6									1086	88.5312
1087	48.2									1087	28.4139
1088	67.2									1088	50.6849
1089	44.6									1089	70.1209
1090	58.8									1090	63.2916
1091	58.2									1091	77.8423
1092	99									1092	76.9365
1093	47									1093	62.2301
1094	17.9									1094	60.3955
1095	80.8									1095	74.6935
1096	59.9									1096	63.6981
1097	63.4									1097	88.1128
1098	60.1									1098	58.4546
1099	69									1099	77.8929
1100	35.5									1100	59.0846
1101	72.7									1101	64.8658
1102	5.67									1102	78.0323
1103	81.8									1103	73.4277
1104	72.7									1104	81.8619
1105	69.1									1105	39.6139
1106	71.1									1106	61.1672
1107	41.3									1107	50.2945
1108	65.9									1108	69.6263
1109	81.2									1109	14.7919
1110	67.1									1110	72.4864
1111	64.2									1111	116.924
1112	54.9									1112	24.5517
1113	78									1113	62.6936
1114	74.1									1114	54.5494
1115	84.2									1115	5.79562
1116	11									1116	48.6444
1117	52.9									1117	84.0078
1118	80.2									1118	70.3761
1119	86.7									1119	45.7848
1120	47.3									1120	68.1986
1121	56.3									1121	66.2315
1122	59									1122	76.0751
1123	69.5									1123	67.143
1124	77.2									1124	82.7638
1125	62.3									1125	51.1204
1126	65.5									1126	73.3079
1127	84.9									1127	96.7904
1128	76									1128	34.3623
1129	62.6									1129	81.8746
1130	57.9									1130	69.9788
1131	75.6									1131	32.5813
1132	66.1									1132	54.0449
1133	87.7									1133	70.5538
1134	71									1134	63.9951
1135	65.9									1135	29.3375
1136	66.2									1136	58.3553
1137	59.6									1137	32.8603
1138	47.7									1138	66.909
1139	40									1139	81.4725
1140	38.2									1140	54.5923
1141	90									1141	92.0047
1142	84.1									1142	71.7242
1143	80.4									1143	57.7944
1144	79.4									1144	70.2185
1145	63.2									1145	53.7462
1146	76.7									1146	38.619
1147	76.7									1147	90.1614
1148	61									1148	48.1934
1149	70.2									1149	70.5511
1150	28.4									1150	79.9987
1151	80.8									1151	52.2823
1152	79.6									1152	79.7155
1153	59.8									1153	78.831
1154	69.9									1154	85.564
1155	55.3									1155	106.44
1156	71.7									1156	48.2011
1157	59.3									1157	35.0287
1158	55									1158	20.5278
1159	69.2									1159	84.0455
1160	85.3									1160	68.7337
1161	66.9									1161	11.5322
1162	53.1									1162	59.4067
1163	71.4									1163	74.8574
1164	54.9									1164	52.5238
1165	62.6									1165	93.8678
1166	58.2									1166	79.2224
1167	78.8									1167	45.6651
1168	63.8									1168	42.9337
1169	82.8									1169	50.6772
1170	87.6									1170	65.2666
1171	78.4									1171	39.4464
1172	84.7									1172	68.9638
1173	67									1173	57.404
1174	74.3									1174	114.681
1175	54.4									1175	40.5087
1176	66.2									1176	76.2494
1177	54.1									1177	42.605
1178	74.5									1178	74.4082
1179	45.6									1179	49.0735
1180	72.7									1180	60.0284
1181	73.1									1181	60.0284
1182	50.2									1182	53.2813
1183	71.9									1183	52.1764
1184	34.7									1184	61.9205
1185	72.2									1185	52.1449
1186	77.3									1186	54.6458
1187	39.9									1187	70.637
1188	80.9									1188	80.9115
1189	55.8									1189	54.8056
1190	84.8									1190	36.3624
1191	58.7									1191	84.2673
1192	68.8									1192	62.4641
1193	30									1193	91.8867
1194	30									1194	36.8219
1195	74.5									1195	71.9082
1196	71.3									1196	71.1685
1197	60.4									1197	3.7777
1198	83.8									1198	68.4291
1199	70.4									1199	32.4479
1200	79.6									1200	68.0848
1201	80.5									1201	53.4234
1202	80.9									1202	71.9324
1203	100									1203	71.4622
1204	62.2									1204	77.1553
1205	62.2									1205	68.2422
1206	76.4									1206	68.1574
1207	75.6									1207	70.8033
1208	55.2									1208	68.584
1209	75.8									1209	58.2486
1210	34.4									1210	67.3621
1211	68.5									1211	82.6165
1212	81.3									1212	37.1301
1213	81.8									1213	78.5012
1214	82.4									1214	59.3527
1215	54.9									1215	31.8808
1216	17.6									1216	55.0862
1217	71.9									1217	71.5079
1218	88.3									1218	60.0916
1219	76.1									1219	73.297
1220	63.9									1220	66.0889
1221	86									1221	6.9375
1222	53.9									1222	79.4669
1223	96.7									1223	85.0998
1224	43.3									1224	21.9113
1225	57.4									1225	83.2388
1226	61.8									1226	62.0288
1227	56.2									1227	56.579
1228	74									1228	82.689
1229	70.2									1229	32.2989
1230	58.1									1230	75.5089
1231	89.3									1231	101.889
1232	60.7									1232	67.3825
1233	58.8									1233	39.8223
1234	54.9									1234	26.5651
1235	66.3									1235	76.2823
1236	54.2									1236	70.8045
1237	76.6									1237	52.2656
1238	47.4									1238	73.5663
1239	85.5									1239	15.2551
1240	73.2									1240	29.8686
1241	54.4									1241	54.996
1242	79.6									1242	59.0362
1243	86.9									1243	73.1124
1244	52									1244	59.1763
1245	81.1									1245	42.926
1246	57.7									1246	38.7733
1247	82.4									1247	79.9807
1248	81.1									1248	82.6115
1249	71.7									1249	36.2068
1250	50.5									1250	81.0559
1251	23.9									1251	44.2844
1252	35.4									1252	56.3779
1253	34.8									1253	104.514
1254	72.6									1254	56.4895
1255	64.9									1255	51.1061
1256	86.2									1256	46.4906
1257	50.8									1257	71.2145
1258	63.4									1258	74.0868
1259	66									1259	75.3736
1260	82.7									1260	65.9285
1261	61.7									1261	23.0073
1262	63.5									1262	66.9296
1263	81.1									1263	64.407
1264	83.1									1264	57.9906
1265	72.7									1265	82.1173
1266	45.6									1266	38.7838
1267	37.2									1267	68.9404
1268	72.6									1268	54.7202
1269	65.2									1269	63.9046
1270	79									1270	72.2973
1271	72.1									1271	44.4581
1272	72.9									1272	61.297
1273	64.7									1273	61.9275
1274	82.1									1274	85.4614
1275	86.1									1275	93.2994
1276	74.1									1276	76.6207
1277	56.5									1277	76.0724
1278	80.7									1278	81.747
1279	41.2									1279	67.0113
1280	62.4									1280	54.5656
1281	77.6									1281	68.9423
1282	61.1									1282	59.5496
1283	47.6									1283	73.3138
1284	56.2									1284	82.1847
1285	61.4									1285	73.1694
1286	71.2									1286	76.4169
1287	81.3									1287	56.6227
1288	69.2									1288	45.3713
1289	53.1									1289	26.6776
1290	66.3									1290	52.844
1291	59.4									1291	36.0517
1292	50.3									1292	57.6581
1293	32.1									1293	69.002
1294	77.9									1294	63.288
1295	80.5									1295	72.5746
1296	53.9									1296	59.1502
1297	48.4									1297	74.6354
1298	83.4									1298	104.016
1299	74.9									1299	61.6287
1300	51.7									1300	30.5832
1301	66.5									1301	28.3104
1302	53.5									1302	56.7706
1303	81.2									1303	74.4251
1304	54									1304	66.9717
1305	65.9									1305	80.4919
1306	42.5									1306	69.8765
1307	85.4									1307	102.385
1308	72.4									1308	86.7303
1309	4.53									1309	50.5193
1310	101									1310	97.1672
1311	54.6									1311	59.6609
1312	62.2									1312	52.5582
1313	60.3									1313	33.536
1314	61.6									1314	46.7157
1315	74.4									1315	49.6254
1316	60.1									1316	75.8409
1317	80									1317	6.37611
1318	87.4									1318	76.823
1319	62.3									1319	69.5836
1320	7.17									1320	70.6404
1321	94.3									1321	72.9971
1322	24.6									1322	73.6206
1323	66.8									1323	53.8204
1324	53.2									1324	82.4694
1325	52									1325	69.0105
1326	20.4									1326	16.8239
1327	77.3									1327	76.0594
1328	74.1									1328	73.0821
1329	82.8									1329	59.0235
1330	62.9									1330	67.3897
1331	55.3									1331	41.4965
1332	11									1332	44.7971
1333	66.2									1333	79.0295
1334	84.1									1334	59.4344
1335	36.6									1335	45.071
1336	53.2									1336	73.7636
1337	66.2									1337	68.9332
1338	87.8									1338	110.24
1339	62.1									1339	83.9893
1340	74.6									1340	88.6028
1341	85.3									1341	74.3312
1342	42.3									1342	81.4785
1343	72									1343	70.1362
1344	70									1344	49.3077
1345	58.1									1345	31.3139
1346	63.8									1346	73.9557
1347	52.2									1347	43.9584
1348	70.4									1348	63.0555
1349	75.2									1349	63.929
1350	64.4									1350	82.8315
1351	75.9									1351	60.7558
1352	86.5									1352	102.894
1353	68.7									1353	76.7823
1354	59.5									1354	60.2551
1355	80									1355	70.2955
1356	55.4									1356	94.9536
1357	61.6									1357	81.7385
1358	65.4									1358	56.1912
1359	63.4									1359	61.5241
1360	13.2									1360	42.3974
1361	67.2									1361	72.5361
1362	76.5									1362	10.0316
1363	55.4									1363	55.2402
1364	38									1364	68.9249
1365	58.1									1365	60.4612
1366	67.2									1366	77.4095
1367	65.3									1367	56.5246
1368	75.4									1368	79.5936
1369	49.4									1369	64.6907
1370	59.4									1370	61.645
1371	62.2									1371	80.4971
1372	72.5									1372	55.6028
1373	73.4									1373	60.1726
1374	58.4									1374	61.1116
1375	47.3									1375	60.1972
1376	91									1376	78.0383
1377	56.3									1377	71.7481
1378	60.4									1378	70.2302
1379	50.8									1379	80.2382
1380	37.3									1380	57.0948
1381	53.8									1381	87.6239
1382	38.9									1382	76.3196
										1383	58.908
										1384	80.5338
										1385	69.4283
										1386	71.1445
										1387	73.9119
										1388	90.1645
										1389	70.0576
										1390	102.319
										1391	44.9223
										1392	22.6785
										1393	66.3452
										1394	57.5895
										1395	84.3968
										1396	5.50321
										1397	41.1589
										1398	63.98
										1399	87.1884
										1400	55.0607
										1401	78.1558
										1402	78.832
										1403	50.99
										1404	85.1009
										1405	38.473
										1406	73.504
										1407	71.2313
										1408	77.4011
										1409	61.0758
										1410	69.7851
										1411	70.0963
										1412	67.2041
										1413	72.1583
										1414	65.244
										1415	56.3099
										1416	85.6499
										1417	46.2454
										1418	30.8501
										1419	93.1338
										1420	92.4103
										1421	83.7261
										1422	77.786
										1423	7.22432
										1424	80.6677
										1425	75.1098
										1426	77.1826
										1427	73.0631
										1428	37.1416
										1429	89.6082
										1430	63.3112
										1431	64.9547
										1432	37.3624
										1433	108.47
										1434	28.1052
										1435	67.3436
										1436	107.459
										1437	46.5012
										1438	82.8317
										1439	54
										1440	69.4338
										1441	67.0648
										1442	74.6888
										1443	54.9985
										1444	77.9604
										1445	91.4293
										1446	66.8369
										1447	46.7475
										1448	86.6557
										1449	49.6201
										1450	54.1728
										1451	83.6228
										1452	97.2597
										1453	69.6747
										1454	79.1801
										1455	66.2525
										1456	56.3031
										1457	71.938
										1458	52.515
										1459	19.6796
										1460	80.7772
										1461	31.6716
										1462	70.0765
										1463	69.8629
										1464	81.5579
										1465	70.7592
										1466	64.7581
										1467	86.0034
										1468	68.4498
										1469	60.7746
										1470	66.0282
										1471	60.4453
										1472	29.8026
										1473	70.0462
										1474	81.3346
										1475	78.8369
										1476	59.0521
										1477	68.7268
										1478	41.5237
										1479	81.7097
										1480	69.0969
										1481	83.8276
										1482	73.8085
										1483	75.1709
										1484	42.2319
										1485	96.1789
										1486	69.2321
										1487	65.3383
										1488	70.1288
										1489	50.3817
										1490	52.4543
										1491	78.6901
										1492	35.1342
										1493	43.5541
										1494	66.6746
										1495	85.5366
										1496	53.5796
										1497	34.4463
										1498	49.0353
										1499	35.4409
										1500	11.1928
										1501	83.7365
										1502	44.2462
										1503	57.506
										1504	81.1041
										1505	61.9745
										1506	75.5297
										1507	37.3808
										1508	48.1959
										1509	66.3409
										1510	83.5886
										1511	74.3247
										1512	109.386
										1513	47.0899
										1514	70.1374
										1515	66.7167
										1516	61.0908
										1517	14.7947
										1518	28.971
										1519	78.532
										1520	59.6587
										1521	5.57691
										1522	87.452
										1523	64.1423
										1524	68.0754
										1525	66.5304
										1526	66.9406
										1527	53.0081
										1528	44.6407
										1529	40.4914
										1530	71.7788
										1531	67.7043
										1532	10.5613
										1533	68.3691
										1534	71.0777
										1535	65.9611
										1536	72.7146
										1537	85.3286
										1538	78.6901
										1539	70.4256
										1540	88.4223
										1541	78.663
										1542	70.0794
										1543	12.3722
										1544	43.8433
										1545	74.1994
										1546	50.1213
										1547	28.5204
										1548	83.7211
										1549	81.5525
										1550	62.4945
										1551	66.8206
										1552	100.068
										1553	92.4948
										1554	77.69
										1555	39.8165
										1556	70.8957
										1557	44.2793
										1558	69.3486
										1559	90
										1560	55.122
										1561	63.2917
										1562	44.429
										1563	84.5415
										1564	76.8551
										1565	66.6678
										1566	70.8074
										1567	46.3882
										1568	82.7468
										1569	61.2324
										1570	61.2324
										1571	82.875
										1572	98.6371
										1573	29.2499
										1574	53.9555
										1575	40.7698
										1576	39.4412
										1577	40.2466
										1578	72.3423
										1579	74.4543
										1580	49.6355
										1581	41.3086
										1582	57.046
										1583	65.2249
										1584	59.6399
										1585	78.2003
										1586	70.7481
										1587	87.1975
										1588	73.4584
										1589	53.5308
										1590	75.3295
										1591	65.5967
										1592	65.1992
										1593	84.0939
										1594	61.4121
										1595	43.3379
										1596	47.0989
										1597	52.3757
										1598	62.9037
										1599	92.1434
										1600	85.6995
										1601	80.3718
										1602	73.5648
										1603	69.4352
										1604	67.2996
										1605	86.2938
										1606	76.7707
										1607	54.7181
										1608	56.0235
										1609	96.7521
										1610	57.6804
										1611	78.298
										1612	67.101
										1613	67.124
										1614	57.8668
										1615	51.6048
										1616	49.0551
										1617	92.6736
										1618	63.7444
										1619	36.6903
										1620	61.0929
										1621	30.8634
										1622	71.7777
										1623	61.3347
										1624	80.5779
										1625	104.925
										1626	44.3498
										1627	79.074
										1628	40.1848
										1629	96.4831
										1630	69.3665
										1631	42.0858
										1632	59.1339
										1633	55.2246
										1634	55.4186
										1635	29.9816
										1636	161.114
										1637	92.0934
										1638	73.1132
										1639	64.2861
										1640	73.0907
										1641	73.4272
										1642	69.8483
										1643	60.9454
										1644	65.4328
										1645	68.6779
										1646	64.2599
										1647	80.6028
										1648	36.1884
										1649	36.5289
										1650	82.6341
										1651	90
										1652	85.9555
										1653	62.7679
										1654	81.7566
										1655	67.3351
										1656	88.7758
										1657	44.6688
										1658	43.4099
										1659	52.6069
										1660	46.5932
										1661	84.2939
										1662	78.328
										1663	72.0143
										1664	63.4349
										1665	82.7757
										1666	53.6813
										1667	64.3716
										1668	63.8142
										1669	63.3686
										1670	56.2217
										1671	37.0663
										1672	39.0939
										1673	18.1003
										1674	77.6331
										1675	42.6889
										1676	48.549
										1677	63.2209
										1678	19.3612
										1679	15.3272
										1680	86.0849
										1681	76.8551
										1682	36.0274
										1683	74.9547
										1684	61.3611
										1685	84.4436
										1686	68.3355
										1687	38.3069
										1688	51.4347
										1689	69.846
										1690	79.0119
										1691	35.4367
										1692	70.641
										1693	67.1867
										1694	8.53944
										1695	69.2744
										1696	85.8591
										1697	35.94
										1698	77.0849
										1699	76.8308
										1700	23.9836
										1701	68.1986
										1702	62.077
										1703	79.0417
										1704	37.6669
										1705	81.243
										1706	22.1156
										1707	66.6148
										1708	67.4551
										1709	61.9577
										1710	69.3411
										1711	74.8263
										1712	36.5759
										1713	13.0842
										1714	72.7482
										1715	76.7277
										1716	10.9338
										1717	32.6995
										1718	28.7004
										1719	74.303
										1720	67.1663
										1721	18.646
										1722	98.5308
										1723	79.3666
										1724	81.1221
										1725	37.6316
										1726	52.125
										1727	63.9155
										1728	88.5009
										1729	66.6928
										1730	65.7565
										1731	64.163
										1732	63.4349
										1733	30.1151
										1734	65.893
										1735	76.5707
										1736	106.323
										1737	70.7722
										1738	52.2944
										1739	54.6586
										1740	50.6153
										1741	97.9113
										1742	64.9669
										1743	76.732
										1744	38.5169
										1745	94.9894
										1746	54.555
										1747	71.8605
										1748	84.5451
										1749	66.7176
										1750	63.3236
										1751	78.2614
										1752	86.9833
										1753	50.0145
										1754	67.3206
										1755	63.8069
										1756	47.9108
										1757	10.36
										1758	77.2399
										1759	85.2762
										1760	41.2757
										1761	82.1364
										1762	64.7223
										1763	78.6901
										1764	64.1511
										1765	56.0625
										1766	55.56
										1767	87.4692
										1768	87.5304
										1769	14.753
										1770	53.4937
										1771	68.2677
										1772	38.4456
										1773	53.8882
										1774	78.8262
										1775	88.741
										1776	71.4167
										1777	42.551
										1778	29.2281
										1779	57.2005
										1780	44.4282
										1781	53.8807
										1782	71.1778
										1783	55.7961
										1784	70.4025
										1785	65.6497
										1786	66.6681
										1787	50.4119
										1788	42.5303
										1789	86.8832
										1790	39.8031
										1791	55.3191
										1792	85.018
										1793	75.6997
										1794	92.5952
										1795	108.984
										1796	43.4352
										1797	60.8739
										1798	44.5342
										1799	54.8725
										1800	41.8779
										1801	70.5936
										1802	67.8457
										1803	69.0692
										1804	84.1612
										1805	60.2238
										1806	62.5244
										1807	51.3314
										1808	40.5707
										1809	64.5572
										1810	69.7174
										1811	106.939
										1812	77.4572
										1813	70.1819
										1814	79.0243
										1815	40.4764
										1816	62.133
										1817	85.8346
										1818	65.5927
										1819	60.1682
										1820	80.2149
										1821	29.4687
										1822	42.8559
										1823	82.9138
										1824	65.5119
										1825	59.2031
										1826	41.7147
										1827	77.091
										1828	72.3226
										1829	51.2435
										1830	72.532
										1831	44.0473
										1832	72.9176
										1833	68.5563
										1834	71.2283
										1835	35.5188
										1836	81.8378
										1837	87.3458
										1838	85.1317
										1839	47.0146
										1840	57.1461
										1841	74.5803
										1842	70.6652
										1843	70.8101
										1844	63.4349
										1845	67.1074
										1846	94.3987
										1847	75.0023
										1848	80.494
										1849	44.7998
										1850	28.0832
										1851	74.8277
										1852	55.2253
										1853	78.8587
										1854	57.1481
										1855	56.7755
										1856	71.3421
										1857	56.6688
										1858	62.5994
										1859	54.4623
										1860	71.0865
										1861	80.0987
										1862	75.6788
										1863	15.3183
										1864	94.789
										1865	72.2088
										1866	83.392
										1867	77.4896
										1868	82.5348
										1869	68.4287
										1870	60.8025
										1871	21.7271
										1872	52.077
										1873	62.6933
										1874	57.799
										1875	90.7073
										1876	62.8925
										1877	62.9003
										1878	58.431
										1879	36.294
										1880	97.0907
										1881	37.3868
										1882	67.4383
										1883	71.348
										1884	65.2629
										1885	68.2765
										1886	75.562
										1887	63.6867
										1888	80.9824
										1889	56.1209
										1890	58.7001
										1891	72.0348
										1892	73.1353
										1893	22.4611
										1894	81.1796
										1895	6.09471
										1896	69.1768
										1897	99.6744
										1898	72.0576
										1899	67.03
										1900	89.036
										1901	41.6101
										1902	63.99
										1903	68.0328
										1904	74.0421
										1905	42.4875
										1906	64.6538
										1907	62.9648
										1908	80.4376
										1909	42.5195
										1910	63.8547
										1911	33.4674
										1912	22.0837
										1913	74.2328
										1914	59.1162
										1915	23.1117
										1916	54.9581
										1917	102.959
										1918	71.3819
										1919	55.3174
										1920	82.0604
										1921	65.5172
										1922	83.1818
										1923	37.4367
										1924	66.5655
										1925	76.0066
										1926	63.0478
										1927	59.0362
										1928	59.7632
										1929	69.2037
										1930	86.9495
										1931	66.0476
										1932	5.30432
										1933	70.2342
										1934	79.3702
										1935	16.5476
										1936	33.4188
										1937	46.3291
										1938	27.4905
										1939	84.6793
										1940	76.8042
										1941	83.9941
										1942	72.7367
										1943	65.556
										1944	79.7872
										1945	35.818
										1946	22.8781
										1947	64.8813
										1948	62.8463
										1949	60.7808
										1950	59.8001
										1951	64.5108
										1952	21.313
										1953	71.7761
										1954	66.9766
										1955	67.466
										1956	88.157
										1957	52.6992
										1958	64.8658
										1959	67.0647
										1960	41.2432
										1961	88.8811
										1962	35.9267
										1963	60.2204
										1964	70.4329
										1965	75.5792
										1966	60.0685
										1967	52.2258
										1968	59.0362
										1969	38.7627
										1970	20.7544
										1971	50.2456
										1972	56.3099
										1973	80.9658
										1974	30.9814
										1975	37.3175
										1976	70.6284
										1977	74.5338
										1978	70.8846
										1979	67.1241
										1980	67.5464
										1981	56.6829
										1982	36.3218
										1983	39.967
										1984	34.8082
										1985	83.2025
										1986	59.2043
										1987	40.3645
										1988	75.1563
										1989	77.2987
										1990	23.0513
										1991	25.6889
										1992	74.4942
										1993	78.9496
										1994	21.1523
[truncated: 3,141 more rows]

## Sheet: Ext. Data Fig. S8 d, e
Extended Data Figure 6 d, e
Histogram details: range for the Histogram data spans from 0 ° to 180 ° with a binning of 3 °. The histogram range corresponds to the range of that the structure can possibly take on. The data is expressed as Relative Counts in percentage. The Data is normalized by dividing the histograms columns value by the total numbers of data and multiplying by 100.
Box plot details: Boxplot represents the first quartile (Q1, 25th percentile) and the third quartile (Q3, 75th percentile) at the box extremities, with the second quartile (Q2, 50th percentile, median) represented as a line inside the box. The whiskers represent 1.5 times the inter quartile range (IQR = Q3-Q1). The lowest angle (MIN) and the highest angle value (MAX) are shown as thinner, vertica…
Errors on the arithmetic mean is given as the standard deviation.
Nicked-nanoengine	no transcription									Nicked-nanoengine	transcription									Driver-Follower	no transcription									Driver-Follower	transcription
Number	Angle					Qartile analysis				Number	Angle					Qartile analysis				Number	Angle					Qartile analysis				Number	Angle					Qartile analysis
1	83.2623		Average	64.1329		MIN	0			1	47.3528		Average	56.5134		MIN	0			1	57.1686		Average	64.0931		MIN	0			1	83.3437		Average	51.3742		MIN	4.48
2	65.405		Stdev	20.0377		Q1	53.0481			2	48.8275		Stdev	21.7926		Q1	41.1835			2	55.9144		Stdev	17.3183		Q1	54.1408			2	73.4494		Stdev	17.3849		Q1	39.8088
3	90.689					Q2	67.03			3	76.8707					Q2	58.4549			3	84.3293					Q2	64.7267			3	39.5694					Q2	51.6645
4	53.0429					Q3	77.296			4	47.2727					Q3	72.8897			4	87.744					Q3	75.339			4	41.8712					Q3	63.4052
5	70.6027					MAX	161.114			5	14.3094					MAX	132.637			5	56.8751					MAX	118.96			5	44.3013					MAX	104
6	50.2829									6	72.3159									6	60.0822									6	52.5211
7	68.0771									7	22.4461									7	84.1382									7	63.3976
8	68.4682									8	71.5998									8	83.9115									8	65.5171
9	68.3347									9	79.9542									9	63.7314									9	37.4817
10	7.30576									10	41.2232									10	80.7487									10	38.3466
11	72.8426									11	69.4856									11	61.115									11	60.8674
12	60.2466									12	47.2743									12	61.9697									12	56.5101
13	70.6333									13	41.6047									13	72.3089									13	84.6653
14	67.3753									14	67.6134									14	84.7138									14	86.6184
15	56.188									15	65.468									15	52.9133									15	74.0366
16	40.9213									16	56.4398									16	50.4308									16	70.7186
17	87.8509									17	99.8832									17	42.9289									17	72.5255
18	61.3662									18	13.2257									18	35.9652									18	60.1718
19	72.6176									19	58.6334									19	51.1592									19	42.4426
20	77.9982									20	44.1999									20	49.4399									20	45.9248
21	53.1186									21	43.1143									21	49.4207									21	36.4177
22	69.224									22	49.4571									22	49.4237									22	35.3792
23	82.8988									23	55.8403									23	58.3074									23	44.3648
24	45.4264									24	39.5881									24	56.0897									24	46.2748
25	77.5351									25	61.2236									25	72.5583									25	8.73282
26	70.129									26	50.521									26	74.3101									26	8.3362
27	53.9285									27	59.1784									27	62.9944									27	51.9567
28	63.3769									28	43.8846									28	64.0469									28	36.841
29	52.7056									29	78.5077									29	48.3196									29	82.0272
30	61.7873									30	81.1903									30	52.3193									30	65.6086
31	48.3986									31	62.4417									31	46.444									31	43.0343
32	7.52382									32	28.4429									32	39.1077									32	57.5049
33	50.7106									33	38.8353									33	54.3369									33	43.371
34	53.9936									34	27.6016									34	64.2075									34	43.1976
35	71.2522									35	74.4902									35	60.4006									35	85.1845
36	68.7232									36	77.1156									36	57.7036									36	88.6105
37	35.4653									37	80.604									37	58.0575									37	60.1112
38	73.8178									38	20.0315									38	47.1038									38	65.9567
39	69.0656									39	39.0085									39	43.9757									39	59.4308
40	57.7132									40	16.3895									40	45.7162									40	70.2617
41	59.3764									41	52.9013									41	53.3272									41	59.2218
42	65.1173									42	80.4151									42	40.0024									42	57.7152
43	69.0567									43	70.2546									43	39.4588									43	59.3764
44	77.6508									44	7.40075									44	85.3483									44	73.4191
45	52.9435									45	74.4546									45	86.576									45	47.8304
46	47.0017									46	52.8122									46	77.6609									46	55.3606
47	57.3504									47	67.2835									47	85.6947									47	58.2306
48	74.2503									48	84.8935									48	49.6106									48	49.3079
49	91.7287									49	62.3543									49	44.3462									49	48.069
50	81.4102									50	53.3666									50	57.4085									50	53.9801
51	74.8725									51	54.1239									51	70.9445									51	32.8588
52	80.472									52	4.95586									52	77.3421									52	28.541
53	77.2978									53	64.1128									53	78.8623									53	50.9611
54	80.4133									54	56.4636									54	66.964									54	49.5892
55	68.5556									55	51.2339									55	77.8285									55	46.1136
56	53.2219									56	4.94742									56	61.2546									56	45.1387
57	53.761									57	54.6406									57	42.3102									57	61.7149
58	46.6099									58	67.781									58	26.6158									58	71.1746
59	59.1684									59	28.9622									59	63.3745									59	53.5802
60	40.0132									60	76.953									60	63.7318									60	52.5
61	59.6414									61	41.7505									61	70.7691									61	65.6433
62	59.7887									62	85.0875									62	70.3909									62	62.1204
63	92.375									63	48.8178									63	69.002									63	32.4263
64	81.0274									64	90.4418									64	67.0705									64	31.3787
65	68.0229									65	49.4182									65	88.7566									65	62.6312
66	71.3295									66	91.2346									66	93.0823									66	53.0115
67	64.9309									67	50.8566									67	60.5285									67	53.894
68	48.6522									68	78.593									68	65.8688									68	41.7205
69	88.5312									69	55.758									69	30.3668									69	35.2543
70	28.4139									70	14.7436									70	27.8367									70	36.7029
71	50.6849									71	3.02667									71	60.3413									71	58.0136
72	70.1209									72	31.7451									72	66.2329									72	52.5952
73	63.2916									73	78.9553									73	63.771									73	75.5631
74	77.8423									74	84.6734									74	66.9206									74	69.3268
75	76.9365									75	86.3259									75	41.4483									75	43.7598
76	62.2301									76	31.1631									76	26.0512									76	30.017
77	60.3955									77	60.6371									77	48.0325									77	42.0575
78	74.6935									78	60.5925									78	50.4732									78	42.5104
79	63.6981									79	79.1973									79	58.9908									79	73.5675
80	88.1128									80	101.678									80	53.3603									80	75.6021
81	58.4546									81	75.5845									81	67.1112									81	49.2576
82	77.8929									82	4.78937									82	63.7848									82	47.533
83	59.0846									83	77.3254									83	67.7551									83	48.9362
84	64.8658									84	64.4754									84	60.3124									84	38.1036
85	78.0323									85	70.0647									85	69.3569									85	59.112
86	73.4277									86	77.3726									86	78.0239									86	65.6629
87	81.8619									87	75.4132									87	56.8134									87	33.2482
88	39.6139									88	84.0044									88	68.078									88	29.1808
89	61.1672									89	60.6823									89	72.6175									89	46.3868
90	50.2945									90	60.7655									90	82.0499									90	33.8272
91	69.6263									91	85.1361									91	76.5454									91	43.3138
92	14.7919									92	31.7098									92	104.35									92	49.4453
93	72.4864									93	38.6057									93	44.5701									93	46.9604
94	116.924									94	59.8553									94	45.1744									94	56.6423
95	24.5517									95	59.6185									95	70.9338									95	42.6277
96	62.6936									96	57.7287									96	64.4852									96	38.602
97	54.5494									97	61.1796									97	70.2208									97	70.6582
98	5.79562									98	3.36249									98	71.1075									98	64.0751
99	48.6444									99	43.433									99	63.9847									99	31.5645
100	84.0078									100	61.9958									100	70.2527									100	28.2591
101	70.3761									101	74.0096									101	55.4095									101	58.1282
102	45.7848									102	49.0796									102	58.3542									102	43.078
103	68.1986									103	98.3082									103	52.2175									103	32.3609
104	66.2315									104	35.5808									104	48.648									104	33.6901
105	76.0751									105	67.2071									105	43.1335									105	58.3245
106	67.143									106	36.2112									106	40.643									106	57.981
107	82.7638									107	49.6083									107	67.3963									107	62.9198
108	51.1204									108	84.6488									108	60.4592									108	68.8285
109	73.3079									109	55.5123									109	84.2137									109	30.8097
110	96.7904									110	100.13									110	83.8022									110	33.5729
111	34.3623									111	67.0873									111	52.358									111	75.7802
112	81.8746									112	62.134									112	60.4772									112	63.4101
113	69.9788									113	56.9854									113	84.6984									113	42.4933
114	32.5813									114	57.3351									114	84.4258									114	54.6971
115	54.0449									115	19.3517									115	70.9921									115	59.9852
116	70.5538									116	20.7712									116	80.3716									116	60.602
117	63.9951									117	81.6278									117	74.1739									117	67.5682
118	29.3375									118	41.8842									118	66.5481									118	70.244
119	58.3553									119	51.9468									119	72.9055									119	64.5578
120	32.8603									120	50.2473									120	70.9682									120	62.1228
121	66.909									121	84.0163									121	68.5272									121	44.0056
122	81.4725									122	35.1251									122	71.2179									122	61.2517
123	54.5923									123	71.9304									123	58.7458									123	17.8325
124	92.0047									124	48.2486									124	57.4986									124	20.7189
125	71.7242									125	48.4446									125	60.0737									125	44.2521
126	57.7944									126	16.0143									126	59.7173									126	48.8883
127	70.2185									127	13.2617									127	63.4015									127	67.1054
128	53.7462									128	51.3983									128	63.4045									128	59.9816
129	38.619									129	69.5798									129	58.2874									129	20.2739
130	90.1614									130	75.5792									130	63.2187									130	21.3623
131	48.1934									131	53.5257									131	48.4569									131	59.989
132	70.5511									132	46.8822									132	43.8939									132	69.7551
133	79.9987									133	57.1821									133	80.2589									133	47.2836
134	52.2823									134	54.3893									134	73.2581									134	43.7711
135	79.7155									135	43.2523									135	83.905									135	44.5191
136	78.831									136	63.2535									136	74.2601									136	47.4137
137	85.564									137	71.3747									137	63.4718									137	38.9011
138	106.44									138	78.0785									138	60.1794									138	32.6263
139	48.2011									139	69.8765									139	54.9208									139	36.5469
140	35.0287									140	18.4196									140	64.1004									140	51.629
141	20.5278									141	68.6597									141	71.3938									141	69.4541
142	84.0455									142	68.1849									142	61.525									142	68.8533
143	68.7337									143	90.6589									143	80.9191									143	56.9393
144	11.5322									144	22.9359									144	71.0798									144	67.3168
145	59.4067									145	71.3535									145	52.0721									145	60.6846
146	74.8574									146	28.9525									146	58.6574									146	60.9207
147	52.5238									147	88.6258									147	81.3372									147	72.6624
148	93.8678									148	71.6108									148	84.5157									148	85.7882
149	79.2224									149	2.75505									149	70.0233									149	50.4732
150	45.6651									150	74.279									150	58.3535									150	52.9897
151	42.9337									151	72.9963									151	60.4563									151	57.1692
152	50.6772									152	38.7293									152	59.2486									152	48.9154
153	65.2666									153	48.5374									153	74.1099									153	49.6161
154	39.4464									154	47.4815									154	64.7327									154	53.4822
155	68.9638									155	55.8294									155	74.3603									155	48.2682
156	57.404									156	45.7476									156	75.6754									156	45.4176
157	114.681									157	80.5688									157	59.7592									157	33.2014
158	40.5087									158	6.60404									158	63.0078									158	27.4567
159	76.2494									159	60.1319									159	55.6812									159	25.9327
160	42.605									160	47.5973									160	53.4951									160	28.4746
161	74.4082									161	44.4473									161	56.7188									161	48.3594
162	49.0735									162	58.9824									162	52.2025									162	44.2315
163	60.0284									163	39.7394									163	69.3444									163	52.094
164	60.0284									164	76.8404									164	62.1568									164	46.1776
165	53.2813									165	4.61721									165	53.0458									165	42.775
166	52.1764									166	80.3202									166	49.4373									166	44.3605
167	61.9205									167	65.2566									167	58.4835									167	56.1509
168	52.1449									168	45.0333									168	50.5549									168	53.3205
169	54.6458									169	35.7634									169	75.8729									169	55.9897
170	70.637									170	56.7737									170	71.7068									170	44.4965
171	80.9115									171	36.0394									171	67.3554									171	49.8342
172	54.8056									172	51.1806									172	63.0042									172	51.4416
173	36.3624									173	57.5764									173	84.0373									173	42.4153
174	84.2673									174	50.7295									174	78.511									174	46.2167
175	62.4641									175	44.5496									175	53.3591									175	49.5265
176	91.8867									176	37.3647									176	60.0325									176	43.7214
177	36.8219									177	33.9736									177	64.9903									177	27.2474
178	71.9082									178	78.7016									178	64.9395									178	28.7426
179	71.1685									179	43.5131									179	74.3127									179	49.7195
180	3.7777									180	15.2178									180	68.3618									180	56.3876
181	68.4291									181	53.1301									181	75.3059									181	17.4775
182	32.4479									182	80.0585									182	82.7898									182	20.9544
183	68.0848									183	81.8151									183	50.8203									183	57.2021
184	53.4234									184	5.52754									184	56.2588									184	52.0935
185	71.9324									185	66.7252									185	72.9464									185	73.4887
186	71.4622									186	84.005									186	77.7381									186	90.4007
187	77.1553									187	72.1694									187	60.9868									187	52.9435
188	68.2422									188	81.3099									188	48.9704									188	41.8911
189	68.1574									189	39.4539									189	77.9604									189	28.6167
190	70.8033									190	27.9401									190	82.1414									190	38.698
191	68.584									191	41.209									191	49.9307									191	39.2651
192	58.2486									192	70.117									192	46.6985									192	33.7631
193	67.3621									193	18.5289									193	54.2132									193	60.472
194	82.6165									194	57.0287									194	55.0475									194	56.4388
195	37.1301									195	7.2055									195	80.0258									195	39.9532
196	78.5012									196	82.2628									196	79.8738									196	35.3914
197	59.3527									197	79.3694									197	53.0249									197	19.8265
198	31.8808									198	66.0963									198	44.5312									198	27.4266
199	55.0862									199	41.2612									199	80.6812									199	40.3331
200	71.5079									200	11.7874									200	76.8844									200	42.6559
201	60.0916									201	11.6952									201	35.3839									201	34.456
202	73.297									202	60.3811									202	33.2905									202	39.835
203	66.0889									203	65.2402									203	73.4049									203	36.2244
204	6.9375									204	77.3914									204	69.0354									204	42.6386
205	79.4669									205	66.4804									205	54.6579									205	29.3846
206	85.0998									206	44.2848									206	53.6165									206	31.8068
207	21.9113									207	41.9673									207	33.5644									207	44.1169
208	83.2388									208	49.8519									208	42.946									208	44.9162
209	62.0288									209	22.8849									209	69.5144									209	66.5548
210	56.579									210	41.0954									210	67.7976									210	64.071
211	82.689									211	9.01918									211	76.1503									211	45.2265
212	32.2989									212	58.189									212	72.7665									212	41.4965
213	75.5089									213	71.4939									213	54.996									213	37.4636
214	101.889									214	73.5965									214	80.2756									214	42.4788
215	67.3825									215	27.4287									215	56.6412									215	42.9413
216	39.8223									216	29.204									216	61.1845									216	52.0919
217	26.5651									217	83.8171									217	71.3721									217	55.4166
218	76.2823									218	68.4575									218	71.4352									218	40.782
219	70.8045									219	69.6169									219	95.1304									219	39.6305
220	52.2656									220	67.0513									220	112.62									220	20.0479
221	73.5663									221	68.6862									221	65.7694									221	16.6342
222	15.2551									222	35.819									222	62.4042									222	48.7569
223	29.8686									223	85.0932									223	67.1545									223	53.1235
224	54.996									224	74.4499									224	62.8947									224	43.0909
225	59.0362									225	65.4812									225	72.6352									225	39.0939
226	73.1124									226	73.2627									226	73.704									226	23.955
227	59.1763									227	75.2976									227	35.3625									227	26.4595
228	42.926									228	86.0698									228	37.6253									228	52.6386
229	38.7733									229	97.2038									229	67.0844									229	53.2772
230	79.9807									230	105.834									230	60.472									230	53.2772
231	82.6115									231	75.9952									231	88.4033									231	46.4268
232	36.2068									232	79.6451									232	89.2178									232	52.4284
233	81.0559									233	59.8586									233	50.1364									233	61.1185
234	44.2844									234	41.9428									234	46.6488									234	53.9224
235	56.3779									235	46.4798									235	78.6518									235	64.3013
236	104.514									236	67.7579									236	83.7379									236	48.2483
237	56.4895									237	72.1051									237	45.1539									237	20.1315
238	51.1061									238	44.4243									238	48.9805									238	20.3653
239	46.4906									239	59.4602									239	79.1828									239	33.6939
240	71.2145									240	53.6176									240	81.5315									240	36.5188
241	74.0868									241	54.2898									241	72.4144									241	79.5962
242	75.3736									242	95.6797									242	72.7224									242	81.3797
243	65.9285									243	78.7177									243	44.0674									243	12.917
244	23.0073									244	63.1561									244	44.9427									244	23.1002
245	66.9296									245	31.3804									245	51.2221									245	31.5386
246	64.407									246	55.4101									246	50.5416									246	26.4257
247	57.9906									247	16.8584									247	64.2267									247	38.9543
248	82.1173									248	85.9717									248	60.4682									248	35.6704
249	38.7838									249	66.1437									249	60.9718									249	64.0584
250	68.9404									250	47.0342									250	55.0415									250	61.8567
251	54.7202									251	46.8665									251	59.6127									251	71.6888
252	63.9046									252	53.6978									252	58.8762									252	67.9769
253	72.2973									253	53.4135									253	62.2131									253	32.495
254	44.4581									254	67.0735									254	57.2986									254	27.663
255	61.297									255	56.7251									255	74.9425									255	53.486
256	61.9275									256	54.03									256	72.0597									256	46.3322
257	85.4614									257	85.0806									257	69.9707									257	24.0687
258	93.2994									258	41.9125									258	73.2616									258	26.5338
259	76.6207									259	67.6199									259	60.5452									259	79.0321
260	76.0724									260	60.0767									260	62.3383									260	71.2361
261	81.747									261	23.6952									261	82.9748									261	75.6414
262	67.0113									262	53.9852									262	101.364									262	67.7301
263	54.5656									263	37.1067									263	63.625									263	51.0707
264	68.9423									264	80.0249									264	65.6485									264	48.3617
265	59.5496									265	87.4597									265	68.7972									265	64.9831
266	73.3138									266	63.6305									266	75.3501									266	68.307
267	82.1847									267	18.7477									267	49.9628									267	63.2005
268	73.1694									268	48.4587									268	54.5393									268	76.3512
269	76.4169									269	56.6593									269	49.3856									269	43.8244
270	56.6227									270	64.0543									270	43.3042									270	48.0149
271	45.3713									271	62.2815									271	68.2419									271	90.5511
272	26.6776									272	27.887									272	66.4179									272	91.8101
273	52.844									273	61.6546									273	63.144									273	67.6533
274	36.0517									274	49.07									274	61.3031									274	64.5638
275	57.6581									275	47.6444									275	63.0354									275	43.3735
276	69.002									276	81.7784									276	62.005									276	45.0686
277	63.288									277	84.7238									277	54.2776									277	35.2382
278	72.5746									278	64.179									278	53.4983									278	30.6101
279	59.1502									279	60.5968									279	61.9871									279	33.8008
280	74.6354									280	84.2669									280	59.893									280	28.0184
281	104.016									281	81.0886									281	71.6211									281	46.5232
282	61.6287									282	74.6451									282	71.722									282	47.5809
283	30.5832									283	40.2195									283	76.0646									283	71.3383
284	28.3104									284	72.3207									284	85.2605									284	71.1556
285	56.7706									285	63.7314									285	68.3844									285	51.1152
286	74.4251									286	47.638									286	70.4987									286	45.0354
287	66.9717									287	56.9086									287	68.3581									287	32.9408
288	80.4919									288	53.9935									288	61.6487									288	36.9301
289	69.8765									289	87.585									289	71.4865									289	33.4533
290	102.385									290	94.7901									290	89.6081									290	42.7327
291	86.7303									291	43.9075									291	37.0025									291	47.79
292	50.5193									292	37.4956									292	35.8166									292	49.1155
293	97.1672									293	76.227									293	79.0011									293	66.9243
294	59.6609									294	67.5727									294	79.763									294	59.0362
295	52.5582									295	84.7831									295	31.2025									295	61.5281
296	33.536									296	15.3812									296	31.0122									296	58.3288
297	46.7157									297	86.6155									297	46.9239									297	41.6051
298	49.6254									298	92.6978									298	45.3872									298	38.4109
299	75.8409									299	70.8012									299	46.7714									299	48.4336
300	6.37611									300	49.0805									300	53.0555									300	44.7742
301	76.823									301	74.4275									301	48.8774									301	33.6647
302	69.5836									302	104.47									302	41.0124									302	37.7975
303	70.6404									303	82.8306									303	60.8637									303	36.417
304	72.9971									304	55.3117									304	69.459									304	38.7879
305	73.6206									305	49.6718									305	53.9045									305	43.9122
306	53.8204									306	73.3008									306	55.7338									306	44.5762
307	82.4694									307	72.2553									307	51.6296									307	27.398
308	69.0105									308	61.2123									308	60.9873									308	22.8939
309	16.8239									309	80.602									309	51.2078									309	42.2737
310	76.0594									310	46.4688									310	53.5569									310	38.541
311	73.0821									311	78.6741									311	77.523									311	40.0764
312	59.0235									312	53.8056									312	84.214									312	48.9329
313	67.3897									313	69.2277									313	53.5418									313	44.0375
314	41.4965									314	73.5271									314	69.7948									314	45.4717
315	44.7971									315	47.9962									315	64.8722									315	30.4096
316	79.0295									316	58.7127									316	74.2018									316	31.839
317	59.4344									317	65.4184									317	72.1714									317	39.8364
318	45.071									318	57.8132									318	71.9239									318	36.0686
319	73.7636									319	65.1893									319	66.7605									319	59.9588
320	68.9332									320	59.9729									320	73.3418									320	73.2591
321	110.24									321	62.0728									321	65.2292									321	66.4184
322	83.9893									322	9.35397									322	71.2877									322	69.8862
323	88.6028									323	58.5677									323	63.7766									323	98.3885
324	74.3312									324	55.042									324	64.323									324	78.1228
325	81.4785									325	53.427									325	66.3113									325	64.1667
326	70.1362									326	26.4693									326	78.8967									326	58.713
327	49.3077									327	54.1652									327	73.7314									327	35.8175
328	31.3139									328	55.6236									328	70.4155									328	25.6371
329	73.9557									329	17.6597									329	70.2328									329	58.0791
330	43.9584									330	94.3396									330	71.1692									330	47.3627
331	63.0555									331	38.7032									331	62.4757									331	76.5798
332	63.929									332	81.0976									332	63.0305									332	84.0971
333	82.8315									333	66.8937									333	66.0862									333	86.8841
334	60.7558									334	51.6993									334	76.647									334	75.7186
335	102.894									335	21.8147									335	94.8704									335	47.7272
336	76.7823									336	22.249									336	93.4074									336	45.4488
337	60.2551									337	65.6375									337	79.9502									337	53.2971
338	70.2955									338	73.2494									338	64.3668									338	48.5808
339	94.9536									339	67.5862									339	66.6543									339	62.2201
340	81.7385									340	48.0226									340	61.7712									340	57.5276
341	56.1912									341	77.0054									341	60.2864									341	64.719
342	61.5241									342	81.4734									342	60.9978									342	60.0452
343	42.3974									343	66.4365									343	79.7725									343	51.4495
344	72.5361									344	70.7294									344	78.9737									344	38.692
345	10.0316									345	82.0107									345	58.9522									345	57.0749
346	55.2402									346	56.5413									346	58.2087									346	60.0246
347	68.9249									347	97.2225									347	61.9908									347	66.9282
348	60.4612									348	42.1232									348	62.1675									348	78.6079
349	77.4095									349	68.0738									349	56.7604									349	29.5915
350	56.5246									350	76.4992									350	57.6526									350	37.6883
351	79.5936									351	20.2506									351	42.4821									351	78.1144
352	64.6907									352	23.1269									352	43.2831									352	89.4971
353	61.645									353	36.3604									353	50.342									353	60.4906
354	80.4971									354	53.1301									354	47.1921									354	56.1699
355	55.6028									355	28.58									355	69.4875									355	77.9214
356	60.1726									356	42.5128									356	65.0452									356	64.632
357	61.1116									357	42.312									357	69.5484									357	61.2956
358	60.1972									358	68.459									358	59.9605									358	60.4645
359	78.0383									359	61.4271									359	72.4184									359	75.9083
360	71.7481									360	66.4423									360	64.5734									360	91.6546
361	70.2302									361	46.981									361	54.4678									361	92.3429
362	80.2382									362	62.6867									362	53.1817									362	81.9914
363	57.0948									363	36.7199									363	70.9992									363	34.2465
364	87.6239									364	51.4605									364	69.0943									364	39.7107
365	76.3196									365	64.6836									365	55.2852									365	37.2613
366	58.908									366	45.1148									366	55.9427									366	46.5881
367	80.5338									367	71.4778									367	30.1542									367	55.4954
368	69.4283									368	83.3722									368	77.1269									368	56.1202
369	71.1445									369	43.9306									369	42.8253									369	43.3359
370	73.9119									370	43.6295									370	43.1495									370	44.5889
371	90.1645									371	57.7299									371	57.1578									371	44.1575
372	70.0576									372	91.1951									372	90.8699									372	45.486
373	102.319									373	40.9282									373	52.0655									373	62.439
374	44.9223									374	21.8014									374	44.8344									374	57.2364
375	22.6785									375	89.0179									375	39.572									375	27.0127
376	66.3452									376	112.256									376	39.9565									376	28.3079
377	57.5895									377	92.5766									377	87.789									377	24.8439
378	84.3968									378	41.3737									378	84.9558									378	32.1656
379	5.50321									379	70.8651									379	62.9222									379	45.1897
380	41.1589									380	87.2073									380	67.9508									380	52.3094
381	63.98									381	62.3383									381	40.7167									381	46.8363
382	87.1884									382	46.8476									382	35.9505									382	42.5411
383	55.0607									383	31.9213									383	55.2193									383	47.4689
384	78.1558									384	59.6182									384	46.0938									384	44.0477
385	78.832									385	63.3418									385	71.0383									385	40.2539
386	50.99									386	63.4349									386	75.3791									386	36.2545
387	85.1009									387	54.0661									387	57.0494									387	58.3217
388	38.473									388	62.9367									388	73.5218									388	49.6461
389	73.504									389	34.9089									389	76.4758									389	49.055
390	71.2313									390	59.2131									390	71.1962									390	49.0863
391	77.4011									391	41.6335									391	73.393									391	38.4268
392	61.0758									392	53.5215									392	69.8065									392	38.047
393	69.7851									393	54.8591									393	50.5673									393	26.565
394	70.0963									394	42.4293									394	71.5261									394	22.4428
395	67.2041									395	55.1755									395	70.0224									395	71.5078
396	72.1583									396	88.6085									396	63.238									396	81.7045
397	65.244									397	72.867									397	90.76									397	42.8067
398	56.3099									398	44.8085									398	94.9128									398	52.9567
399	85.6499									399	50.6413									399	55.2931									399	43.5572
400	46.2454									400	41.9241									400	61.679									400	42.6408
401	30.8501									401	15.5759									401	89.0247									401	59.6661
402	93.1338									402	34.7424									402	91.5856									402	59.8484
403	92.4103									403	41.6891									403	55.6365									403	52.6138
404	83.7261									404	95.1996									404	58.4138									404	59.6073
405	77.786									405	47.2019									405	81.8846									405	37.4694
406	7.22432									406	46.7395									406	110.869									406	32.7057
407	80.6677									407	35.115									407	39.5167									407	46.4873
408	75.1098									408	29.9315									408	36.3811									408	46.784
409	77.1826									409	18.7661									409	74.2278									409	59.9496
410	73.0631									410	43.9571									410	68.3071									410	67.1014
411	37.1416									411	64.9424									411	64.3942									411	45.3019
412	89.6082									412	92.688									412	53.0634									412	42.9747
413	63.3112									413	34.4639									413	72.5772									413	51.5129
414	64.9547									414	42.0263									414	70.2061									414	46.3119
415	37.3624									415	51.0199									415	64.0751									415	22.7252
416	108.47									416	34.0519									416	60.4507									416	23.7584
417	28.1052									417	39.9646									417	69.4845									417	69.0868
418	67.3436									418	69.6367									418	65.4902									418	64.1401
419	107.459									419	79.2475									419	64.8365									419	65.8237
420	46.5012									420	78.7945									420	68.7539									420	68.2163
421	82.8317									421	42.6362									421	68.165									421	67.8056
422	54									422	43.932									422	68.8458									422	84.3233
423	69.4338									423	87.8142									423	51.4928									423	57.5602
424	67.0648									424	85.9183									424	51.5952									424	54.2094
425	74.6888									425	40.5416									425	65.5785									425	58.785
426	54.9985									426	46.1803									426	62.2653									426	54.4436
427	77.9604									427	41.3396									427	85.5704									427	77.1823
428	91.4293									428	75.1068									428	90.3482									428	67.1622
429	66.8369									429	76.3972									429	42.3916									429	58.4886
430	46.7475									430	57.7703									430	50.9083									430	61.8875
431	86.6557									431	36.943									431	67.4343									431	46.6676
432	49.6201									432	77.3435									432	60.3288									432	44.2803
433	54.1728									433	91.0051									433	83.0459									433	44.0378
434	83.6228									434	36.573									434	85.5917									434	47.365
435	97.2597									435	30.1241									435	73.8176									435	27.1369
436	69.6747									436	55.8334									436	70.821									436	22.4018
437	79.1801									437	35.6319									437	44.3127									437	22.6847
438	66.2525									438	53.1671									438	47.7967									438	18.0796
439	56.3031									439	65.1845									439	73.6971									439	80.0266
440	71.938									440	59.9682									440	57.1889									440	74.1047
441	52.515									441	83.5828									441	64.8647									441	46.2456
442	19.6796									442	89.5769									442	58.2315									442	39.9364
443	80.7772									443	40.2551									443	50.1358									443	59.8518
444	31.6716									444	47.8483									444	44.2019									444	57.6136
445	70.0765									445	43.6998									445	59.6964									445	68.54
446	69.8629									446	41.1859									446	57.2933									446	67.1469
447	81.5579									447	56.443									447	62.7863									447	44.8228
448	70.7592									448	43.7508									448	69.5752									448	51.8159
449	64.7581									449	32.9052									449	37.0153									449	78.5557
450	86.0034									450	38.6598									450	29.6978									450	84.3817
451	68.4498									451	85.1263									451	76.2845									451	52.1713
452	60.7746									452	67.22									452	75.0237									452	52.379
453	66.0282									453	52.5849									453	67.2352									453	58.5642
454	60.4453									454	51.1975									454	71.8008									454	51.7033
455	29.8026									455	68.8039									455	63.0901									455	68.3852
456	70.0462									456	55.6163									456	58.9062									456	66.6252
457	81.3346									457	85.0279									457	73.908									457	27.1937
458	78.8369									458	62.7067									458	70.949									458	22.2514
459	59.0521									459	35.6764									459	56.8107									459	58.3214
460	68.7268									460	53.7818									460	51.3342									460	59.8586
461	41.5237									461	42.1751									461	80.2813									461	61.8935
462	81.7097									462	55.3068									462	78.1236									462	66.3356
463	69.0969									463	73.1416									463	49.1168									463	50.0939
464	83.8276									464	36.3268									464	54.9583									464	53.447
465	73.8085									465	30.7568									465	46.1835									465	47.9283
466	75.1709									466	45.2418									466	50.6223									466	53.4918
467	42.2319									467	51.87									467	57.9659									467	55.6209
468	96.1789									468	63.5822									468	56.9061									468	50.5791
469	69.2321									469	83.1845									469	98.6949									469	65.294
470	65.3383									470	44.3589									470	78.9521									470	63.4069
471	70.1288									471	39.5605									471	83.2447									471	43.2966
472	50.3817									472	48.5722									472	67.2222									472	31.2528
473	52.4543									473	62.6652									473	60.139									473	42.8077
474	78.6901									474	39.6711									474	61.5824									474	50.7106
475	35.1342									475	29.3786									475	74.9062									475	47.7491
476	43.5541									476	85.4679									476	76.5573									476	50.8404
477	66.6746									477	23.3132									477	70.2328									477	45.3148
478	85.5366									478	65.0971									478	67.346									478	40.5546
479	53.5796									479	37.7368									479	64.3694									479	53.4295
480	34.4463									480	36.9268									480	61.1868									480	60.7392
481	49.0353									481	87.6926									481	64.1267									481	60.8469
482	35.4409									482	41.5834									482	58.5923									482	55.5361
483	11.1928									483	85.1808									483	70.8669									483	72.2741
484	83.7365									484	34.7096									484	69.1054									484	73.3713
485	44.2462									485	91.4144									485	68.7665									485	60.3076
486	57.506									486	54.8439									486	74.8707									486	59.6568
487	81.1041									487	91.5566									487	73.936									487	56.5996
488	61.9745									488	40.6216									488	75.5738									488	54.7029
489	75.5297									489	44.2845									489	22.7003									489	48.1798
490	37.3808									490	62.444									490	26.2876									490	46.7699
491	48.1959									491	49.517									491	30.0787									491	60.6939
492	66.3409									492	58.2706									492	25.3283									492	66.4391
493	83.5886									493	92.9737									493	52.4629									493	44.6282
494	74.3247									494	77.9052									494	44.9094									494	44.0994
495	109.386									495	46.64									495	52.7068									495	30.2234
496	47.0899									496	91.9053									496	55.8851									496	28.3187
497	70.1374									497	46.5418									497	67.8228									497	51.8835
498	66.7167									498	48.3423									498	75.4171									498	47.7761
499	61.0908									499	41.9801									499	61.4373									499	38.1457
500	14.7947									500	90.8736									500	62.7602									500	31.5563
501	28.971									501	26.6905									501	63.017									501	57.4152
502	78.532									502	88.9646									502	61.053									502	53.7978
503	59.6587									503	61.7518									503	74.7632									503	55.6329
504	5.57691									504	67.1883									504	80.4108									504	48.8058
505	87.452									505	26.3236									505	77.53									505	59.9171
506	64.1423									506	28.1306									506	70.5428									506	61.1372
507	68.0754									507	45.6692									507	55.3181									507	60.1618
508	66.5304									508	58.8908									508	51.756									508	54.3635
509	66.9406									509	42.288									509	57.587									509	45.01
510	53.0081									510	25.926									510	56.7273									510	40.8993
511	44.6407									511	82.5457									511	53.712									511	50.97
512	40.4914									512	66.0342									512	48.0062									512	47.7939
513	71.7788									513	92.0454									513	66.0211									513	88.3599
514	67.7043									514	33.5265									514	64.0873									514	92.9073
515	10.5613									515	59.7436									515	59.5132									515	45.7957
516	68.3691									516	36.1142									516	56.8995									516	40.9752
517	71.0777									517	75.5297									517	54.1702									517	39.4447
518	65.9611									518	77.8895									518	50.9705									518	44.2418
519	72.7146									519	83.2021									519	71.1159									519	58
520	85.3286									520	56.5237									520	69.4029									520	49.3
521	78.6901									521	75.6314									521	71.0842									521	19.5
522	70.4256									522	78.8962									522	63.8384									522	20.9
523	88.4223									523	79.9861									523	70.0979									523	18.3
524	78.663									524	61.0376									524	67.2785									524	17.2
525	70.0794									525	66.6988									525	83.3272									525	49.3
526	12.3722									526	46.0769									526	79.247									526	47.9
527	43.8433									527	99.2759									527	64.0684									527	67.5
528	74.1994									528	79.2765									528	63.0649									528	47.6
529	50.1213									529	41.5241									529	65.7065									529	74.3
530	28.5204									530	42.3974									530	74.0419									530	77.1
531	83.7211									531	87.2737									531	69.3184									531	73.7
532	81.5525									532	79.1715									532	80.1172									532	80
533	62.4945									533	80.7539									533	37.3677									533	32.2
534	66.8206									534	62.7232									534	34.6811									534	25.9
535	100.068									535	45.3745									535	93.9062									535	23.8
536	92.4948									536	82.2462									536	94.9883									536	23.3
537	77.69									537	50.0146									537	62.9037									537	67
538	39.8165									538	16.8206									538	65.5694									538	71.6
539	70.8957									539	46.8476									539	79.796									539	40.7
540	44.2793									540	45.4696									540	77.3648									540	37.9
541	69.3486									541	59.057									541	53.5482									541	43.5
542	90									542	39.8779									542	46.0301									542	54.1
543	55.122									543	47.0419									543	46.0526									543	81.1
544	63.2917									544	83.2581									544	45									544	69.3
545	44.429									545	41.2908									545	73.5295									545	51
546	84.5415									546	51.8182									546	79.0969									546	53.7
547	76.8551									547	76.2981									547	64.8576									547	71.4
548	66.6678									548	40.6051									548	69.4596									548	69.6
549	70.8074									549	48.2928									549	80.5011									549	59
550	46.3882									550	86.0698									550	64.5467									550	57.4
551	82.7468									551	97.2038									551	84.2083									551	49.3
552	61.2324									552	105.834									552	72.9217									552	50.8
553	61.2324									553	75.9952									553	82.3746									553	66.6
554	82.875									554	79.6451									554	76.5012									554	68.4
555	98.6371									555	59.8586									555	57.5586									555	34.3
556	29.2499									556	41.9428									556	59.1244									556	33.3
557	53.9555									557	46.4798									557	45.2362									557	80.7
558	40.7698									558	67.7579									558	57.5945									558	75.7
559	39.4412									559	72.1051									559	59.1493									559	47.1
560	40.2466									560	44.4243									560	58.651									560	38
561	72.3423									561	59.4602									561	74.7847									561	49.6
562	74.4543									562	53.6176									562	70.9126									562	48.1
563	49.6355									563	54.2898									563	72.6869									563	45.9
564	41.3086									564	95.6797									564	55.5202									564	47
565	57.046									565	78.7177									565	37.3596									565	8.01
566	65.2249									566	63.1561									566	35.2038									566	5.82
567	59.6399									567	31.3804									567	55.8664									567	72.2
568	78.2003									568	55.4101									568	52.3747									568	69.7
569	70.7481									569	16.8584									569	56.3133									569	41.8
570	87.1975									570	85.9717									570	54.5608									570	47.1
571	73.4584									571	66.1437									571	83.6181									571	9.26
572	53.5308									572	47.0342									572	85.4219									572	6.54
573	75.3295									573	46.8665									573	50.8728									573	65.4
574	65.5967									574	53.6978									574	55.7214									574	69.6
575	65.1992									575	53.4135									575	34.3106									575	80
576	84.0939									576	67.0735									576	34.8585									576	74.1
577	61.4121									577	56.7251									577	89.4014									577	60.2
578	43.3379									578	54.03									578	84.5512									578	50
579	47.0989									579	85.0806									579	69.066									579	48.4
580	52.3757									580	41.9125									580	67.6199									580	50.6
581	62.9037									581	67.6199									581	72.8845									581	50
582	92.1434									582	60.0767									582	72.3827									582	48.5
583	85.6995									583	23.6952									583	76.2487									583	59.3
584	80.3718									584	53.9852									584	71.1072									584	56.8
585	73.5648									585	37.1067									585	64.3652									585	72.9
586	69.4352									586	80.0249									586	65.4367									586	63.8
587	67.2996									587	87.4597									587	74.1034									587	54.4
588	86.2938									588	63.6305									588	67.7813									588	48.6
589	76.7707									589	18.7477									589	62.7283									589	80.6
590	54.7181									590	48.4587									590	60.2085									590	76.4
591	56.0235									591	56.6593									591	57.714									591	28.9
592	96.7521									592	64.0543									592	54.6708									592	29.8
593	57.6804									593	62.2815									593	64.6011									593	35
594	78.298									594	27.887									594	64.7207									594	34.4
595	67.101									595	61.6546									595	42.6722									595	77.7
596	67.124									596	49.07									596	42.1678									596	75.4
597	57.8668									597	47.6444									597	39.4128									597	36.3
598	51.6048									598	81.7784									598	40.699									598	39.8
599	49.0551									599	84.7238									599	85.852									599	78.3
600	92.6736									600	64.179									600	83.2927									600	73.2
601	63.7444									601	60.5968									601	36.3057									601	29.8
602	36.6903									602	84.2669									602	35.1331									602	25.7
603	61.0929									603	81.0886									603	55.026									603	74.9
604	30.8634									604	74.6451									604	54.1973									604	81.8
605	71.7777									605	40.2195									605	82.2884									605	26.3
606	61.3347									606	72.3207									606	86.1128									606	19.9
607	80.5779									607	63.7314									607	72.4121									607	61.9
608	104.925									608	47.638									608	78.6049									608	41
609	44.3498									609	56.9086									609	73.393									609	47.2
610	79.074									610	53.9935									610	65.9337									610	57.4
611	40.1848									611	87.585									611	63.4059									611	48
612	96.4831									612	94.7901									612	68.7032									612	56.4
613	69.3665									613	43.9075									613	41.3331									613	55.4
614	42.0858									614	37.4956									614	34.7818									614	54.3
615	59.1339									615	76.227									615	62.6765									615	65.7
616	55.2246									616	67.5727									616	60.0071									616	65
617	55.4186									617	84.7831									617	60.5682									617	46.7
618	29.9816									618	15.3812									618	57.9074									618	45.8
619	161.114									619	86.6155									619	61.4404									619	79.3
620	92.0934									620	92.6978									620	62.2658									620	88.7
621	73.1132									621	70.8012									621	64.8676									621	72.3
622	64.2861									622	49.0805									622	73.8367									622	68.2
623	73.0907									623	74.4275									623	52.6122									623	62.5
624	73.4272									624	104.47									624	50.1254									624	65.7
625	69.8483									625	82.8306									625	76.1218									625	63
626	60.9454									626	55.3117									626	72.7167									626	60.9
627	65.4328									627	49.6718									627	74.7874									627	54.2
628	68.6779									628	73.3008									628	103.085									628	52.7
629	64.2599									629	72.2553									629	42.084									629	60.4
630	80.6028									630	61.2123									630	50.2678									630	59.7
631	36.1884									631	80.602									631	69.1946									631	64.3
632	36.5289									632	46.4688									632	63.1875									632	58.9
633	82.6341									633	78.6741									633	30.2103									633	44.8
634	90									634	53.8056									634	34.5818									634	41.3
635	85.9555									635	69.2277									635	55.4007									635	61.5
636	62.7679									636	73.5271									636	62.4296									636	56.2
637	81.7566									637	47.9962									637	78.6901									637	13.7
638	67.3351									638	58.7127									638	82.3596									638	9.9
639	88.7758									639	65.4184									639	77.9036									639	38.8
640	44.6688									640	57.8132									640	83.6049									640	37.4
641	43.4099									641	65.1893									641	73.9815									641	40.9
642	52.6069									642	59.9729									642	66.4614									642	33.9
643	46.5932									643	62.0728									643	66.2103									643	39.4
644	84.2939									644	9.35397									644	57.6742									644	37.3
645	78.328									645	58.5677									645	52.6147									645	47.4
646	72.0143									646	55.042									646	64.468									646	50.6
647	63.4349									647	53.427									647	82.3181									647	82.7
648	82.7757									648	26.4693									648	80.259									648	60.2
649	53.6813									649	54.1652									649	73.5145									649	40.9
650	64.3716									650	55.6236									650	57.5307									650	54.6
651	63.8142									651	17.6597									651	79.6657									651	76.9
652	63.3686									652	94.3396									652	83.651									652	67.6
653	56.2217									653	38.7032									653	62.8543									653	58
654	37.0663									654	81.0976									654	61.742									654	66.6
655	39.0939									655	66.8937									655	77.9892									655	78.3
656	18.1003									656	51.6993									656	82.4204									656	83.2
657	77.6331									657	21.8147									657	53.458									657	75.6
658	42.6889									658	22.249									658	46.6469									658	68.8
659	48.549									659	65.6375									659	47.3373									659	40.7
660	63.2209									660	73.2494									660	52.6034									660	46.7
661	19.3612									661	67.5862									661	66.3051									661	52.6
662	15.3272									662	48.0226									662	60.1047									662	52.9
663	86.0849									663	77.0054									663	76.7486									663	36.1
664	76.8551									664	81.4734									664	79.1892									664	40.4
665	36.0274									665	66.4365									665	68.5041									665	64
666	74.9547									666	70.7294									666	69.1896									666	60.7
667	61.3611									667	82.0107									667	64.2639									667	32.2
668	84.4436									668	56.5413									668	60.0831									668	30.3
669	68.3355									669	97.2225									669	76.2249									669	78
670	38.3069									670	42.1232									670	70.9958									670	78.8
671	51.4347									671	68.0738									671	80.8992									671	21.6
672	69.846									672	76.4992									672	76.9822									672	27
673	79.0119									673	20.2506									673	79.9676									673	46.2
674	35.4367									674	23.1269									674	86.9035									674	44.6
675	70.641									675	36.3604									675	65.1958									675	28.9
676	67.1867									676	53.1301									676	66.1162									676	30.8
677	8.53944									677	28.58									677	62.0697									677	74.4
678	69.2744									678	42.5128									678	67.7496									678	71.8
679	85.8591									679	42.312									679	85.8606									679	81
680	35.94									680	68.459									680	77.0207									680	82.8
681	77.0849									681	61.4271									681	84.8253									681	23.3
682	76.8308									682	66.4423									682	86.3679									682	21.3
683	23.9836									683	46.981									683	84.6453									683	35.3
684	68.1986									684	62.6867									684	69.2601									684	65
685	62.077									685	36.7199									685	69.8534									685	53.7
686	79.0417									686	51.4605									686	72.0941									686	55.9
687	37.6669									687	64.6836									687	62.3469									687	84.2
688	81.243									688	45.1148									688	66.6638									688	65.7
689	22.1156									689	71.4778									689	60.8421									689	55.4
690	66.6148									690	83.3722									690	58.3361									690	54.5
691	67.4551									691	43.9306									691	73.1119									691	72.3
692	61.9577									692	43.6295									692	60.7719									692	70
693	69.3411									693	57.7299									693	77.0065									693	91.4
694	74.8263									694	91.1951									694	76.3427									694	87.9
695	36.5759									695	40.9282									695	69.8745									695	60.4
696	13.0842									696	21.8014									696	68.6591									696	59.4
697	72.7482									697	89.0179									697	74.0184									697	63.7
698	76.7277									698	112.256									698	81.4707									698	55.4
699	10.9338									699	92.5766									699	80.6963									699	69.7
700	32.6995									700	41.3737									700	75.7387									700	73.3
701	28.7004									701	70.8651									701	79.5776									701	49.9
702	74.303									702	87.2073									702	75.0184									702	45.6
703	67.1663									703	62.3383									703	57.5498									703	40.4
704	18.646									704	46.8476									704	60.2458									704	49
705	98.5308									705	31.9213									705	0									705	68.1
706	79.3666									706	59.6182									706	66.2387									706	69.4
707	81.1221									707	63.3418									707	72.9873									707	55.7
708	37.6316									708	63.4349									708	69.8334									708	43.4
709	52.125									709	54.0661									709	51.245									709	35.1
710	63.9155									710	62.9367									710	55.3062									710	36.2
711	88.5009									711	34.9089									711	54.788									711	38.4
712	66.6928									712	59.2131									712	58.1137									712	40.9
713	65.7565									713	41.6335									713	52.7313									713	39.4
714	64.163									714	53.5215									714	46.1873									714	33.5
715	63.4349									715	54.8591									715	60.1568									715	39.5
716	30.1151									716	42.4293									716	79.8701									716	33
717	65.893									717	55.1755									717	51.2009									717	19.1
718	76.5707									718	88.6085									718	70.8197									718	23.5
719	106.323									719	72.867									719	80.2514									719	40.1
720	70.7722									720	44.8085									720	49.7731									720	48.8
721	52.2944									721	50.6413									721	87.8621									721	66.5
722	54.6586									722	41.9241									722	87.2428									722	75.9
723	50.6153									723	15.5759									723	55.1229									723	69
724	97.9113									724	34.7424									724	75.6233									724	62
725	64.9669									725	41.6891									725	83.5482									725	40.6
726	76.732									726	95.1996									726	91.9861									726	41.1
727	38.5169									727	47.2019									727	69.2711									727	68.3
728	94.9894									728	46.7395									728	75.4857									728	75.2
729	54.555									729	35.115									729	74.9991									729	81.4
730	71.8605									730	29.9315									730	91.38									730	79.7
731	84.5451									731	18.7661									731	58.5342									731	68.5
732	66.7176									732	43.9571									732	87.8133									732	58.2
733	63.3236									733	64.9424									733	53.4656									733	75.8
734	78.2614									734	92.688									734	64.055									734	74.2
735	86.9833									735	34.4639									735	84.1001									735	50.2
736	50.0145									736	42.0263									736	64.7454									736	46.2
737	67.3206									737	51.0199									737	56.1669									737	68.2
738	63.8069									738	34.0519									738	59.0948									738	81
739	47.9108									739	39.9646									739	68.7888									739	54.3
740	10.36									740	69.6367									740	61.7588									740	53
741	77.2399									741	79.2475									741	83.2663									741	20.3
742	85.2762									742	78.7945									742	52.3612									742	19.5
743	41.2757									743	42.6362									743	66.0061									743	80.5
744	82.1364									744	43.932									744	69.3818									744	76.2
745	64.7223									745	87.8142									745	94.5567									745	21.4
746	78.6901									746	85.9183									746	55.0196									746	19.9
747	64.1511									747	40.5416									747	78.6901									747	41.6
748	56.0625									748	46.1803									748	83.3784									748	42
749	55.56									749	41.3396									749	59.2951									749	49.6
750	87.4692									750	75.1068									750	51.5784									750	44.2
751	87.5304									751	76.3972									751	88.6547									751	52
752	14.753									752	57.7703									752	82.4143									752	46.2
753	53.4937									753	36.943									753	88.0037									753	71.2
754	68.2677									754	77.3435									754	75.9253									754	72.8
755	38.4456									755	91.0051									755	46.2463									755	41.9
756	53.8882									756	36.573									756	28.1995									756	36.1
757	78.8262									757	30.1241									757	67.5606									757	37.5
758	88.741									758	55.8334									758	93.4913									758	34.7
759	71.4167									759	35.6319									759	4.93075									759	54.3
760	42.551									760	53.1671									760	67.3676									760	52.7
761	29.2281									761	65.1845									761	71.7622									761	4.48
762	57.2005									762	59.9682									762	61.251									762	11.1
763	44.4282									763	83.5828									763	86.892									763	58.8
764	53.8807									764	89.5769									764	73.3113									764	61.2
765	71.1778									765	40.2551									765	77.9728									765	45.8
766	55.7961									766	47.8483									766	71.4981									766	46.9
767	70.4025									767	43.6998									767	75.8698									767	39.1
768	65.6497									768	41.1859									768	70.9716									768	33.6
769	66.6681									769	56.443									769	57.3683									769	43.9
770	50.4119									770	43.7508									770	71.1137									770	49.1
771	42.5303									771	32.9052									771	77.4319									771	60.6
772	86.8832									772	38.6598									772	93.9224									772	69.2
773	39.8031									773	85.1263									773	23.7555									773	53.8
774	55.3191									774	67.22									774	72.3559									774	54.2
775	85.018									775	52.5849									775	81.8733									775	85.5
776	75.6997									776	51.1975									776	62.673									776	97
777	92.5952									777	68.8039									777	87.2854									777	47.4
778	108.984									778	55.6163									778	72.2807									778	42.8
779	43.4352									779	85.0279									779	93.7184									779	59.3
780	60.8739									780	62.7067									780	101.406									780	73.1
781	44.5342									781	35.6764									781	62.5744									781	29.1
782	54.8725									782	53.7818									782	49.7699									782	31.3
783	41.8779									783	42.1751									783	82.1818									783	77.2
784	70.5936									784	55.3068									784	78.3199									784	70.2
785	67.8457									785	73.1416									785	49.3838									785	31.3
786	69.0692									786	36.3268									786	57.8312									786	32.8
787	84.1612									787	30.7568									787	79.316									787	68.9
788	60.2238									788	45.2418									788	90.9648									788	79.4
789	62.5244									789	51.87									789	56.4787									789	40.1
790	51.3314									790	63.5822									790	74.0772									790	30.9
791	40.5707									791	83.1845									791	52.9126									791	69.7
792	64.5572									792	44.3589									792	64.8552									792	65.1
793	69.7174									793	39.5605									793	68.2792									793	47.4
794	106.939									794	48.5722									794	90.6808									794	49.7
795	77.4572									795	62.6652									795	87.0954									795	62.1
796	70.1819									796	39.6711									796	47.6256									796	48.9
797	79.0243									797	29.3786									797	69.8264									797	66.4
798	40.4764									798	85.4679									798	50.0366									798	66.7
799	62.133									799	23.3132									799	71.4739									799	48.8
800	85.8346									800	65.0971									800	81.9252									800	66
801	65.5927									801	37.7368									801	74.9315									801	59.5
802	60.1682									802	36.9268									802	52.5658									802	66.4
803	80.2149									803	87.6926									803	52.3912									803	89.3
804	29.4687									804	41.5834									804	45.3145									804	87.4
805	42.8559									805	85.1808									805	22.9738									805	31.2
806	82.9138									806	34.7096									806	18.6887									806	20.7
807	65.5119									807	91.4144									807	54.131									807	35.1
808	59.2031									808	54.8439									808	81.9358									808	38.7
809	41.7147									809	91.5566									809	50.2538									809	50.5
810	77.091									810	40.6216									810	38.4885									810	51.9
811	72.3226									811	44.2845									811	29.6422									811	14.1
812	51.2435									812	62.444									812	81.6337									812	15.1
813	72.532									813	49.517									813	80.2545									813	45.4
814	44.0473									814	58.2706									814	102.175									814	42.4
815	72.9176									815	92.9737									815	75.1261									815	56.7
816	68.5563									816	77.9052									816	73.4904									816	58.4
817	71.2283									817	46.64									817	81.3892									817	71.7
818	35.5188									818	91.9053									818	39.7245									818	68.2
819	81.8378									819	46.5418									819	37.2109									819	45.2
820	87.3458									820	48.3423									820	32.3643									820	50.8
821	85.1317									821	41.9801									821	77.0074									821	40.7
822	47.0146									822	90.8736									822	88.1216									822	43.5
823	57.1461									823	26.6905									823	43.2451									823	55
824	74.5803									824	88.9646									824	47.9845									824	56.6
825	70.6652									825	61.7518									825	84.2506									825	55.6
826	70.8101									826	67.1883									826	79.0807									826	59.6
827	63.4349									827	26.3236									827	11.3178									827	53.4
828	67.1074									828	28.1306									828	63.6561									828	57.4
829	94.3987									829	45.6692									829	64.995									829	22.3
830	75.0023									830	58.8908									830	54.5607									830	20.5
831	80.494									831	42.288									831	40.4808									831	87.8
832	44.7998									832	25.926									832	6.07322									832	84
833	28.0832									833	82.5457									833	55.3173									833	46.2
834	74.8277									834	66.0342									834	40.8787									834	43.6
835	55.2253									835	92.0454									835	58.541									835	39.1
836	78.8587									836	33.5265									836	108.866									836	33.5
837	57.1481									837	59.7436									837	9.0731									837	56.8
838	56.7755									838	36.1142									838	36.3036									838	54.1
839	71.3421									839	75.5297									839	44.0937									839	60.1
840	56.6688									840	77.8895									840	46.092									840	60.5
841	62.5994									841	83.2021									841	83.0616									841	42.2
842	54.4623									842	56.5237									842	53.6963									842	51.9
843	71.0865									843	75.6314									843	72.7465									843	75.4
844	80.0987									844	78.8962									844	53.8381									844	78.7
845	75.6788									845	79.9861									845	88.7915									845	61.9
846	15.3183									846	61.0376									846	65.8631									846	78.5
847	94.789									847	66.6988									847	57.4293									847	42.3
848	72.2088									848	46.0769									848	91.3878									848	51
849	83.392									849	99.2759									849	63.6055									849	59
850	77.4896									850	79.2765									850	81.9581									850	60.1
851	82.5348									851	41.5241									851	61.2931									851	49.2
852	68.4287									852	42.3974									852	24.4594									852	49.2
853	60.8025									853	87.2737									853	59.8577									853	37.5
854	21.7271									854	79.1715									854	65.6556									854	44.5
855	52.077									855	80.7539									855	98.6014									855	37.3
856	62.6933									856	62.7232									856	9.59313									856	36.4
857	57.799									857	45.3745									857	77.3041									857	66.7
858	90.7073									858	82.2462									858	61.8767									858	67.1
859	62.8925									859	50.0146									859	59.3003									859	36.2
860	62.9003									860	16.8206									860	49.5212									860	27.7
861	58.431									861	46.8476									861	53.5449									861	60
862	36.294									862	45.4696									862	61.5644									862	60.2
863	97.0907									863	59.057									863	73.8093									863	41.2
864	37.3868									864	39.8779									864	94.5739									864	34.8
865	67.4383									865	47.0419									865	11.7104									865	76.1
866	71.348									866	83.2581									866	91.5439									866	55.8
867	65.2629									867	41.2908									867	99.4175									867	60.9
868	68.2765									868	51.8182									868	76.2791									868	63.9
869	75.562									869	76.2981									869	75.7608									869	59
870	63.6867									870	40.6051									870	50.2773									870	60.4
871	80.9824									871	48.2928									871	43.131									871	36.7
872	56.1209									872	25.4783									872	65.5635									872	45.4
873	58.7001									873	66.0115									873	55.3905									873	48.6
874	72.0348									874	73.0659									874	69.9159									874	59.4
875	73.1353									875	64.3713									875	63.1753									875	60.1
876	22.4611									876	79.724									876	41.7414									876	64.2
877	81.1796									877	76.8484									877	83.797									877	45.4
878	6.09471									878	63.5581									878	48.2161									878	40.3
879	69.1768									879	52.4314									879	69.3442									879	44.8
880	99.6744									880	65.8288									880	67.0891									880	49.7
881	72.0576									881	45.3252									881	81.1617									881	54.6
882	67.03									882	22.7753									882	71.6381									882	57.1
883	89.036									883	37.3165									883	80.1342									883	34.6
884	41.6101									884	16.8107									884	67.7324									884	27.1
885	63.99									885	24.8501									885	106.302									885	62.1
886	68.0328									886	55.7474									886	46.2381									886	64.1
887	74.0421									887	34.1436									887	56.8724									887	83.4
888	42.4875									888	68.365									888	87.2737									888	78.7
889	64.6538									889	57.6031									889	91.5197									889	62.5
890	62.9648									890	44.2086									890	71.7215									890	53.3
891	80.4376									891	68.9052									891	75.2937									891	15.1
892	42.5195									892	45.9897									892	61.2497									892	14
893	63.8547									893	65.0352									893	82.7828									893	44.4
894	33.4674									894	73.9212									894	78.9318									894	52.5
895	22.0837									895	61.568									895	58.2991									895	52.8
896	74.2328									896	77.7958									896	67.4493									896	52.1
897	59.1162									897	52.6371									897	67.1147									897	60.7
898	23.1117									898	73.1622									898	74.3013									898	55.6
899	54.9581									899	62.9964									899	65.1251									899	38.1
900	102.959									900	32.0054									900	8.6155									900	39.3
901	71.3819									901	61.4009									901	100.828									901	104
902	55.3174									902	51.1381									902	26.1152									902	103
903	82.0604									903	15.0685									903	72.5609									903	71
904	65.5172									904	16.1353									904	61.7852									904	65.1
905	83.1818									905	85.2824									905	113.836									905	66.1
906	37.4367									906	42.5957									906	62.3452									906	72.3
907	66.5655									907	23.7136									907	4.57885									907	58.2
908	76.0066									908	66.538									908	86.2382									908	58.5
909	63.0478									909	58.5175									909	47.0228									909	50.5
910	59.0362									910	30.3331									910	36.9349									910	49.8
911	59.7632									911	11.9904									911	70.5319									911	61.1
912	69.2037									912	18.4229									912	44.736									912	60.1
913	86.9495									913	61.6372									913	37.2199									913	66.3
914	66.0476									914	51.6245									914	84.291									914	63.4
915	5.30432									915	66.659									915	67.591									915	83
916	70.2342									916	35.6602									916	57.7591									916	81.2
917	79.3702									917	68.5134									917	80.8608									917	63
918	16.5476									918	49.8503									918	66.3706									918	53.6
919	33.4188									919	70.3462									919	48.097									919	49.2
920	46.3291									920	44.959									920	72.5071									920	52.6
921	27.4905									921	40.155									921	68.1032									921	21.9
922	84.6793									922	23.3817									922	61.2036									922	16.8
923	76.8042									923	14.7067									923	12.1851									923	53.5
924	83.9941									924	101.31									924	87.8588									924	52.6
925	72.7367									925	67.9152									925	58.2297									925	61.6
926	65.556									926	59.7578									926	49.8295									926	56.6
927	79.7872									927	34.6064									927	56.2477									927	63.8
928	35.818									928	16.7354									928	49.817									928	64.2
929	22.8781									929	51.2313									929	59.3796									929	66
930	64.8813									930	26.3501									930	59.3796									930	67.7
931	62.8463									931	46.9653									931	45.9878									931	57.3
932	60.7808									932	55.7344									932	56.1194									932	71.3
933	59.8001									933	54.9587									933	46.9728									933	62.2
934	64.5108									934	10.5659									934	12.8392									934	56.9
935	21.313									935	75.7439									935	85.3928									935	49
936	71.7761									936	66.253									936	35.7094									936	44.5
937	66.9766									937	46.226									937	95.6882									937	56.2
938	67.466									938	85.8107									938	59.6568									938	56.3
939	88.157									939	40.8391									939	68.5028									939	58.2
940	52.6992									940	20.8024									940	35.1644									940	43
941	64.8658									941	49.8288									941	81.4221									941	56.8
942	67.0647									942	39.7376									942	29.9852									942	54
943	41.2432									943	21.2834									943	75.2586									943	64.5
944	88.8811									944	43.9949									944	76.6768									944	66.7
945	35.9267									945	86.0363									945	82.4201									945	35.4
946	60.2204									946	47.4872									946	106.327									946	46.4
947	70.4329									947	32.2048									947	65.1409									947	75.6
948	75.5792									948	34.7014									948	46.8483									948	70.7
949	60.0685									949	63.1281									949	63.935									949	68.7
950	52.2258									950	28.0769									950	7.4495									950	71.8
951	59.0362									951	60.083									951	80.1996									951	42.9
952	38.7627									952	58.4957									952	52.5591									952	42.2
953	20.7544									953	78.9136									953	21.7425									953	19.4
954	50.2456									954	62.7604									954	19.1025									954	13.5
955	56.3099									955	87.8034									955	80.3913									955	74.1
956	80.9658									956	24.0696									956	28.9099									956	68.9
957	30.9814									957	24.9069									957	33.4156									957	48.4
958	37.3175									958	119.013									958	58.3043									958	47
959	70.6284									959	64.4766									959	57.0006									959	51.3
960	74.5338									960	61.6098									960	81.8181									960	45
961	70.8846									961	34.1742									961	87.7465									961	36.9
962	67.1241									962	34.0034									962	66.3727									962	42.2
963	67.5464									963	65.2787									963	48.0017									963	37.5
964	56.6829									964	44.4447									964	55.1676									964	34.4
965	36.3218									965	73.635									965	93.2266									965	16
966	39.967									966	32.0506									966	76.2184									966	10.9
967	34.8082									967	16.7033									967	114.799									967	37.3
968	83.2025									968	28.1613									968	31.5613									968	40.8
969	59.2043									969	19.2879									969	55.6118									969	63
970	40.3645									970	20.0476									970	118.96									970	56.5
971	75.1563									971	41.2595									971	62.5198									971	34.8
972	77.2987									972	66.1965									972	78.0448									972	31.6
973	23.0513									973	20.3791									973	77.8191									973	72.2
974	25.6889									974	29.5859									974	24.5005									974	66.8
975	74.4942									975	16.4522									975	82.3461									975	48.5
976	78.9496									976	33.7009									976	60.2411									976	51.3
977	21.1523									977	69.6193									977	74.3911									977	53.5
978	65.8159									978	63.0925									978	49.073									978	53.9
979	81.6943									979	5.6552									979	63.5398									979	60.9
980	50.151									980	76.4024									980	105.204									980	68.3
981	59.7803									981	22.8093									981	32.9233									981	34.6
982	82.5686									982	74.2778									982	97.953									982	33.7
983	59.4458									983	45.235									983	68.5855									983	14.5
984	46.9223									984	87.3126									984	48.2067									984	15.8
985	10.5234									985	47.9043									985	75.5781									985	52.4
986	38.3231									986	71.0109									986	89.73									986	73.5
987	79.8853									987	62.8848									987	94.9952									987	41.5
988	59.3493									988	58.0957									988	38.5146									988	36.8
989	77.1743									989	61.3534									989	86.5834									989	54.4
990	88.5838									990	74.2409									990	93.5448									990	62.6
991	67.2131									991	6.32407									991	96.9358									991	60.3
992	77.1644									992	25.4892									992	82.8758									992	66.5
993	38.6904									993	69.8683									993	75.0977									993	29.3
994	51.7873									994	59.5742									994	56.7094									994	32.7
995	41.8532									995	37.8235									995	40.2587									995	44.2
996	57.7686									996	67.8946									996	35.3845									996	42.8
997	86.3353									997	33.2305									997	66.5014									997	70.2
998	77.5741									998	46.0104									998	96.1599									998	67.2
999	25.4342									999	69.6448									999	8.39519									999	24.3
1000	8.75418									1000	21.3691									1000	74.421									1000	23.9
1001	40.2534									1001	56.4038									1001	39.8814									1001	24.8
1002	60.2484									1002	37.6044									1002	70.4269									1002	19.5
1003	37.1946									1003	46.086									1003	96.7208									1003	71.9
1004	85.1078									1004	42.7491									1004	44.4104									1004	75
1005	67.9154									1005	20.1681									1005	69.6277									1005	87.9
1006	13.0593									1006	74.1641									1006	76.1333									1006	89
1007	71.3301									1007	74.9108									1007	23.2109									1007	35.1
1008	48.0665									1008	88.3791									1008	99.4916									1008	34.9
1009	4.94301									1009	23.9973									1009	86.5664									1009	67.4
1010	87.0876									1010	79.0325									1010	75.6247									1010	65.1
1011	79.5602									1011	61.9182									1011	78.0053									1011	58.2
1012	92.5593									1012	14.8583									1012	57.4919									1012	62.9
1013	73.8218									1013	22.5419									1013	34.5257									1013	17.8
1014	47.6324									1014	90.7854									1014	68.397									1014	17.9
1015	51.6048									1015	90.7854									1015	56.5364									1015	65.3
1016	63.921									1016	63.5042									1016	68.6392									1016	60.1
1017	63.3512									1017	15.2195									1017	64.735									1017	61.1
1018	74.6435									1018	65.5792									1018	40.8339									1018	58
1019	71.5651									1019	107.119									1019	3.73182									1019	52.4
1020	74.8949									1020	77.2957									1020	87.4822									1020	49.2
1021	70.9744									1021	52.877									1021	42.135									1021	53.7
1022	72.5238									1022	22.634									1022	67.9842									1022	60.4
1023	65.9404									1023	50.1641									1023	74.6742									1023	52.2
1024	99.34									1024	61.1589									1024	69.6085									1024	43
1025	73.0092									1025	69.2857									1025	56.8351									1025	25.5
1026	88.2541									1026	57.1069									1026	106.074									1026	32
1027	71.5057									1027	79.9641									1027	86.0669									1027	32.6
1028	68.1986									1028	59.7265									1028	59.6789									1028	27.3
1029	89.5103									1029	28.8271									1029	74.6826									1029	52
1030	87.3974									1030	56.7936									1030	39.8641									1030	50
1031	72.6995									1031	56.8396									1031	43.1096									1031	59
1032	77.8011									1032	71.7522									1032	45.122									1032	47.4
1033	70.8977									1033	55.1084									1033	69.598									1033	58.5
1034	92.7263									1034	37.461									1034	54.3063									1034	56.9
1035	61.8138									1035	55.3239									1035	62.0798									1035	17.8
1036	74.2239									1036	59.175									1036	62.0146									1036	19.3
1037	50.0921									1037	77.1164									1037	53.7817									1037	53.8
1038	81.5784									1038	42.4774									1038	53.1978									1038	55.3
1039	62.8297									1039	57.2022									1039	77.8632									1039	55.6
1040	82.8988									1040	40.8624									1040	36.0328									1040	57.9
1041	45.4264									1041	53.6475									1041	36.9543									1041	58.4
1042	77.5351									1042	37.4751									1042	60.9011									1042	49.4
1043	70.129									1043	54.7693									1043	81.6485									1043	52.4
1044	53.9285									1044	13.388									1044	78.2848									1044	53.1
1045	63.3769									1045	53.1282									1045	104.676									1045	63.8
1046	52.7056									1046	55.8522									1046	49.6058									1046	57.8
1047	61.7873									1047	53.942									1047	59.6612									1047	26.3
1048	48.3986									1048	57.1204									1048	29.0557									1048	31.5
1049	7.52382									1049	55.4915									1049	73.4429									1049	54.1
1050	50.7106									1050	25.4598									1050	90.1497									1050	59.9
1051	53.9936									1051	64.0543									1051	89.2992									1051	47.1
1052	71.2522									1052	72.2359									1052	64.9744									1052	47.6
1053	68.7232									1053	27.6782									1053	62.8428									1053	28.4
1054	35.4653									1054	5.8612									1054	91.9577									1054	25.4
1055	73.8178									1055	32.3509									1055	67.3566									1055	27.4
1056	69.0656									1056	70.4849									1056	47.4934									1056	28.8
1057	57.7132									1057	76.6527									1057	48.6037									1057	57.5
1058	59.3764									1058	70.452									1058	74.3111									1058	60.2
1059	65.1173									1059	38.0426									1059	75.8733									1059	89.4
1060	69.0567									1060	48.536									1060	64.3091									1060	84.9
1061	77.6508									1061	81.6012									1061	75.3927									1061	62.1
1062	52.9435									1062	62.8473									1062	78.2167									1062	59.7
1063	47.0017									1063	33.1125									1063	71.3925									1063	48.8
1064	57.3504									1064	13.9452									1064	83.5733									1064	45.2
1065	74.2503									1065	82.0939									1065	10.175									1065	73.3
1066	91.7287									1066	64.0326									1066	80.5622									1066	68.1
1067	81.4102									1067	57.9911									1067	87.3587									1067	65.4
1068	74.8725									1068	67.5455									1068	84.3214									1068	56.9
1069	80.472									1069	4.95027									1069	42.8081									1069	53.6
1070	77.2978									1070	93.2844									1070	53.805									1070	51.1
1071	80.4133									1071	53.1785									1071	83.5053									1071	38.2
1072	68.5556									1072	65.8992									1072	58.4781									1072	42.3
1073	53.2219									1073	65.1939									1073	41.1558									1073	56.4
1074	53.761									1074	84.6365									1074	67.1867									1074	48.1
1075	46.6099									1075	45																			1075	9.38
1076	59.1684									1076	32.6153																			1076	14.1
1077	40.0132									1077	91.7225																			1077	58.3
1078	59.6414									1078	63.6874																			1078	54.9
1079	59.7887									1079	76.7737																			1079	54.9
1080	92.375									1080	68.8888																			1080	49.4
1081	81.0274									1081	64.2108																			1081	64.9
1082	68.0229									1082	118.974																			1082	45.2
1083	71.3295									1083	34.2771																			1083	85.7
1084	64.9309									1084	104.578																			1084	80.4
1085	48.6522									1085	49.8047																			1085	47.3
1086	88.5312									1086	78.2914																			1086	59.1
1087	28.4139									1087	24.4031																			1087	44.1
1088	50.6849									1088	88.7762																			1088	39.8
1089	70.1209									1089	67.0698																			1089	39.5
1090	63.2916									1090	55.4147																			1090	37.1
1091	77.8423									1091	57.7523																			1091	67
1092	76.9365									1092	80.8377																			1092	67
1093	62.2301									1093	75.7841																			1093	38.5
1094	60.3955									1094	65.2015																			1094	41
1095	74.6935									1095	61.704																			1095	36.8
1096	63.6981									1096	76.2378																			1096	37.5
1097	88.1128									1097	78.9043																			1097	45.2
1098	58.4546									1098	64.5399																			1098	48.1
1099	77.8929									1099	64.5399																			1099	31.9
1100	59.0846									1100	80.4326																			1100	32.7
1101	64.8658									1101	74.1569																			1101	20
1102	78.0323									1102	53.1132																			1102	17.6
1103	73.4277									1103	85.7064																			1103	66.5
1104	81.8619									1104	54.0845																			1104	53.5
1105	39.6139									1105	31.9058																			1105	45.4
1106	61.1672									1106	58.768																			1106	55.8
1107	50.2945									1107	33.0059																			1107	39.2
1108	69.6263									1108	46.9441																			1108	39.1
1109	14.7919									1109	77.0135																			1109	65.4
1110	72.4864									1110	45.0676																			1110	59.3
1111	116.924									1111	87.503																			1111	65.6
1112	24.5517									1112	60.0184																			1112	54.7
1113	62.6936									1113	70.786																			1113	35.9
1114	54.5494									1114	73.0907																			1114	38.5
1115	5.79562									1115	35.6799																			1115	68
1116	48.6444									1116	11.1818																			1116	58.6
1117	84.0078									1117	77.9901																			1117	47.7
1118	70.3761									1118	49.7348																			1118	49.2
1119	45.7848									1119	35.2611																			1119	26.3
1120	68.1986									1120	44.4614																			1120	39.2
1121	66.2315									1121	38.6195																			1121	65.1
1122	76.0751									1122	50.4394																			1122	70.3
1123	67.143									1123	54.28																			1123	62.3
1124	82.7638									1124	31.906																			1124	63.2
1125	51.1204									1125	73.7326																			1125	65.8
1126	73.3079									1126	30.0877																			1126	64.3
1127	96.7904									1127	30.215																			1127	63
1128	34.3623									1128	81.1668																			1128	52.7
1129	81.8746									1129	54.8246																			1129	65.9
1130	69.9788									1130	68.6205																			1130	74.4
1131	32.5813									1131	7.43314																			1131	20.8
1132	54.0449									1132	48.4255																			1132	16.2
1133	70.5538									1133	79.4189																			1133	65.8
1134	63.9951									1134	66.7357																			1134	59.4
1135	29.3375									1135	73.0271																			1135	29.7
1136	58.3553									1136	45.5509																			1136	34.1
1137	32.8603									1137	24.9464																			1137	71.5
1138	66.909									1138	76.7945																			1138	67.8
1139	81.4725									1139	51.6721																			1139	76.7
1140	54.5923									1140	72.1569																			1140	72.9
1141	92.0047									1141	19.9916																			1141	18.5
1142	71.7242									1142	82.5109																			1142	30
1143	57.7944									1143	73.7552																			1143	31.5
1144	70.2185									1144	55.6657																			1144	32.2
1145	53.7462									1145	49.1751																			1145	71.3
1146	38.619									1146	38.9384																			1146	53.6
1147	90.1614									1147	80.4418																			1147	47.6
1148	48.1934									1148	27.0581																			1148	47.6
1149	70.5511									1149	81.8699																			1149	40.6
1150	79.9987									1150	84.4237																			1150	27.6
1151	52.2823									1151	49.894																			1151	13.7
1152	79.7155									1152	77.7577																			1152	11.9
1153	78.831									1153	70.3753																			1153	76.6
1154	85.564									1154	56.7589																			1154	77.5
1155	106.44									1155	52.7456																			1155	39.2
1156	48.2011									1156	84.1195																			1156	47
1157	35.0287									1157	20.3088																			1157	57.9
1158	20.5278									1158	71.2828																			1158	57.6
1159	84.0455									1159	61.8256																			1159	34.8
1160	68.7337									1160	65.2519																			1160	34.9
1161	11.5322									1161	36.3796																			1161	84.1
1162	59.4067									1162	59.4362																			1162	78.2
1163	74.8574									1163	11.3726																			1163	43
1164	52.5238									1164	39.0874																			1164	52.2
1165	93.8678									1165	59.3711																			1165	18.4
1166	79.2224									1166	61.0915																			1166	16.7
1167	45.6651									1167	77.1712																			1167	58.1
1168	42.9337									1168	67.2503																			1168	51.7
1169	50.6772									1169	58.1061																			1169	21.9
1170	65.2666									1170	84.9667																			1170	21.5
1171	39.4464									1171	33.7342																			1171	17.4
1172	68.9638									1172	71.2043																			1172	17
1173	57.404									1173	70.607																			1173	49.7
1174	114.681									1174	62.354																			1174	51.6
1175	40.5087									1175	71.7481																			1175	56.4
1176	76.2494									1176	31.3105																			1176	65.4
1177	42.605									1177	30.0803																			1177	68.6
1178	74.4082									1178	80.6144																			1178	73.9
1179	49.0735									1179	27.7258																			1179	74.8
1180	60.0284									1180	56.584																			1180	83
1181	60.0284									1181	65.3648																			1181	23.5
1182	53.2813									1182	80.9225																			1182	32.7
1183	52.1764									1183	41.1827																			1183	24.4
1184	61.9205									1184	78.5844																			1184	24.1
1185	52.1449									1185	69.3807																			1185	72.9
1186	54.6458									1186	18.2841																			1186	79
1187	70.637									1187	83.7312																			1187	45.2
1188	80.9115									1188	74.3578																			1188	45.5
1189	54.8056									1189	60.3909																			1189	71.9
1190	36.3624									1190	50.6222																			1190	73.1
1191	84.2673									1191	43.7787
1192	62.4641									1192	11.7529
1193	91.8867									1193	45.7182
1194	36.8219									1194	47.4847
1195	71.9082									1195	31.7318
1196	71.1685									1196	18.2548
1197	3.7777									1197	82.5789
1198	68.4291									1198	57.1525
1199	32.4479									1199	57.7174
1200	68.0848									1200	62.5924
1201	53.4234									1201	43.0251
1202	71.9324									1202	65.4804
1203	71.4622									1203	64.2447
1204	77.1553									1204	65.1629
1205	68.2422									1205	62.8065
1206	68.1574									1206	25.4432
1207	70.8033									1207	55.1531
1208	68.584									1208	71.5845
1209	58.2486									1209	66.3941
1210	67.3621									1210	53.4109
1211	82.6165									1211	75.7841
1212	37.1301									1212	33.034
1213	78.5012									1213	39.9233
1214	59.3527									1214	24.7563
1215	31.8808									1215	54.7373
1216	55.0862									1216	49.7636
1217	71.5079									1217	45.3991
1218	60.0916									1218	37.2613
1219	73.297									1219	77.8333
1220	66.0889									1220	62.4275
1221	6.9375									1221	65.0027
1222	79.4669									1222	10.4892
1223	85.0998									1223	78.9122
1224	21.9113									1224	70.9366
1225	83.2388									1225	65.1904
1226	62.0288									1226	19.5858
1227	56.579									1227	40.6513
1228	82.689									1228	32.1811
1229	32.2989									1229	54.1564
1230	75.5089									1230	62.074
1231	101.889									1231	83.8656
1232	67.3825									1232	129.905
1233	39.8223									1233	129.905
1234	26.5651									1234	53.0012
1235	76.2823									1235	55.6091
1236	70.8045									1236	29.1876
1237	52.2656									1237	48.1902
1238	73.5663									1238	66.0795
1239	15.2551									1239	72.2724
1240	29.8686									1240	66.3669
1241	54.996									1241	82.8365
1242	59.0362									1242	53.6426
1243	73.1124									1243	80.6503
1244	59.1763									1244	16.4482
1245	42.926									1245	53.1074
1246	38.7733									1246	71.2754
1247	79.9807									1247	89.1104
1248	82.6115									1248	25.5083
1249	36.2068									1249	66.5727
1250	81.0559									1250	69.9631
1251	44.2844									1251	83.8497
1252	56.3779									1252	63.4067
1253	104.514									1253	44.8011
1254	56.4895									1254	14.0972
1255	51.1061									1255	64.4532
1256	46.4906									1256	40.0477
1257	71.2145									1257	30.2657
1258	74.0868									1258	64.9242
1259	75.3736									1259	18.0834
1260	65.9285									1260	67.6141
1261	23.0073									1261	27.646
1262	66.9296									1262	64.44
1263	64.407									1263	54.2521
1264	57.9906									1264	43.4917
1265	82.1173									1265	44.8683
1266	38.7838									1266	60.4932
1267	68.9404									1267	36.5801
1268	54.7202									1268	85.8096
1269	63.9046									1269	25.768
1270	72.2973									1270	75.6569
1271	44.4581									1271	76.9647
1272	61.297									1272	87.5104
1273	61.9275									1273	72.8973
1274	85.4614									1274	80.3854
1275	93.2994									1275	85.7311
1276	76.6207									1276	28.1136
1277	76.0724									1277	59.127
1278	81.747									1278	50.5766
1279	67.0113									1279	39.7481
1280	54.5656									1280	91.9497
1281	68.9423									1281	38.6509
1282	59.5496									1282	68.5523
1283	73.3138									1283	81.2867
1284	82.1847									1284	61.8838
1285	73.1694									1285	64.3407
1286	76.4169									1286	74.2092
1287	56.6227									1287	77.4658
1288	45.3713									1288	61.6144
1289	26.6776									1289	56.642
1290	52.844									1290	39.4109
1291	36.0517									1291	72.3091
1292	57.6581									1292	40.1319
1293	69.002									1293	66.349
1294	63.288									1294	66.4189
1295	72.5746									1295	77.9554
1296	59.1502									1296	42.5376
1297	74.6354									1297	70.7497
1298	104.016									1298	76.9638
1299	61.6287									1299	89.6271
1300	30.5832									1300	113.281
1301	28.3104									1301	60.9909
1302	56.7706									1302	89.8438
1303	74.4251									1303	26.1753
1304	66.9717									1304	36.3563
1305	80.4919									1305	35.9937
1306	69.8765									1306	79.7691
1307	102.385									1307	7.54526
1308	86.7303									1308	36.3207
1309	50.5193									1309	82.0487
1310	97.1672									1310	39.3636
1311	59.6609									1311	70.855
1312	52.5582									1312	82.6323
1313	33.536									1313	64.5652
1314	46.7157									1314	57.8268
1315	49.6254									1315	36.7005
1316	75.8409									1316	34.4265
1317	6.37611									1317	43.0951
1318	76.823									1318	45.5219
1319	69.5836									1319	39.5881
1320	70.6404									1320	43.4438
1321	72.9971									1321	34.7998
1322	73.6206									1322	84.4813
1323	53.8204									1323	40.2476
1324	82.4694									1324	39.7859
1325	69.0105									1325	42.3213
1326	16.8239									1326	80.2353
1327	76.0594									1327	44.7281
1328	73.0821									1328	84.1939
1329	59.0235									1329	6.31957
1330	67.3897									1330	38.6872
1331	41.4965									1331	74.4104
1332	44.7971									1332	69.2367
1333	79.0295									1333	74.9527
1334	59.4344									1334	63.3163
1335	45.071									1335	45.0763
1336	73.7636									1336	61.83
1337	68.9332									1337	82.3166
1338	110.24									1338	35.7768
1339	83.9893									1339	113.658
1340	88.6028									1340	90.7383
1341	74.3312									1341	93.2627
1342	81.4785									1342	58.4338
1343	70.1362									1343	57.6514
1344	49.3077									1344	82.787
1345	31.3139									1345	26.2082
1346	73.9557									1346	112.783
1347	43.9584									1347	78.031
1348	63.0555									1348	29.3578
1349	63.929									1349	41.0932
1350	82.8315									1350	78.4747
1351	60.7558									1351	47.8407
1352	102.894									1352	43.9018
1353	76.7823									1353	64.1224
1354	60.2551									1354	22.1361
1355	70.2955									1355	34.3967
1356	94.9536									1356	70.3174
1357	81.7385									1357	81.5088
1358	56.1912									1358	50.9697
1359	61.5241									1359	31.0152
1360	42.3974									1360	68.7595
1361	72.5361									1361	91.8046
1362	10.0316									1362	66.3179
1363	55.2402									1363	44.2516
1364	68.9249									1364	7.59993
1365	60.4612									1365	25.5856
1366	77.4095									1366	14.1372
1367	56.5246									1367	72.8241
1368	79.5936									1368	90.2079
1369	64.6907									1369	82.5191
1370	61.645									1370	74.3285
1371	80.4971									1371	8.72884
1372	55.6028									1372	75.5476
1373	60.1726									1373	44.7817
1374	61.1116									1374	18.8837
1375	60.1972									1375	53.2885
1376	78.0383									1376	8.97263
1377	71.7481									1377	87.3006
1378	70.2302									1378	89.1072
1379	80.2382									1379	10.8164
1380	57.0948									1380	68.8387
1381	87.6239									1381	69.7359
1382	76.3196									1382	50.686
1383	58.908									1383	43.2976
1384	80.5338									1384	77.1826
1385	69.4283									1385	33.9627
1386	71.1445									1386	26.8781
1387	73.9119									1387	67.2336
1388	90.1645									1388	35.0359
1389	70.0576									1389	12.7931
1390	102.319									1390	67.5104
1391	44.9223									1391	79.41
1392	22.6785									1392	54.211
1393	66.3452									1393	32.1434
1394	57.5895									1394	32.0563
1395	84.3968									1395	80.2069
1396	5.50321									1396	21.6001
1397	41.1589									1397	60.6034
1398	63.98									1398	21.1154
1399	87.1884									1399	75.9874
1400	55.0607									1400	22.3448
1401	78.1558									1401	87.7326
1402	78.832									1402	37.3605
1403	50.99									1403	65.7054
1404	85.1009									1404	60.037
1405	38.473									1405	22.5073
1406	73.504									1406	32.4211
1407	71.2313									1407	83.6969
1408	77.4011									1408	37.7952
1409	61.0758									1409	54.8698
1410	69.7851									1410	26.3187
1411	70.0963									1411	23.781
1412	67.2041									1412	56.3069
1413	72.1583									1413	18.5828
1414	65.244									1414	85.1656
1415	56.3099									1415	65.4469
1416	85.6499									1416	54.8282
1417	46.2454									1417	34.8032
1418	30.8501									1418	51.1752
1419	93.1338									1419	100.756
1420	92.4103									1420	58.1557
1421	83.7261									1421	18.3865
1422	77.786									1422	78.0558
1423	7.22432									1423	61.4323
1424	80.6677									1424	86.8844
1425	75.1098									1425	39.186
1426	77.1826									1426	55.4539
1427	73.0631									1427	16.0783
1428	37.1416									1428	23.4878
1429	89.6082									1429	54.6966
1430	63.3112									1430	38.7061
1431	64.9547									1431	20.897
1432	37.3624									1432	94.8609
1433	108.47									1433	56.4799
1434	28.1052									1434	57.6526
1435	67.3436									1435	87.9312
1436	107.459									1436	66.6309
1437	46.5012									1437	22.4304
1438	82.8317									1438	64.0358
1439	54									1439	46.3052
1440	69.4338									1440	53.3243
1441	67.0648									1441	55.3492
1442	74.6888									1442	63.1814
1443	54.9985									1443	33.8315
1444	77.9604									1444	98.2157
1445	91.4293									1445	78.4594
1446	66.8369									1446	91.2189
1447	46.7475									1447	51.0796
1448	86.6557									1448	74.3469
1449	49.6201									1449	30.5324
1450	54.1728									1450	81.7058
1451	83.6228									1451	23.0424
1452	97.2597									1452	72.0372
1453	69.6747									1453	68.7731
1454	79.1801									1454	47.491
1455	66.2525									1455	39.4588
1456	56.3031									1456	12.0793
1457	71.938									1457	33.0728
1458	52.515									1458	59.262
1459	19.6796									1459	76.4296
1460	80.7772									1460	43.4133
1461	31.6716									1461	47.6188
1462	70.0765									1462	86.7305
1463	69.8629									1463	77.3128
1464	81.5579									1464	28.9759
1465	70.7592									1465	56.6294
1466	64.7581									1466	48.1571
1467	86.0034									1467	68.344
1468	68.4498									1468	77.1105
1469	60.7746									1469	41.7447
1470	66.0282									1470	45
1471	60.4453									1471	30.6218
1472	29.8026									1472	73.8242
1473	70.0462									1473	33.3251
1474	81.3346									1474	61.4211
1475	78.8369									1475	80.3857
1476	59.0521									1476	62.9868
1477	68.7268									1477	88.5483
1478	41.5237									1478	55.0648
1479	81.7097									1479	82.3647
1480	69.0969									1480	65.3441
1481	83.8276									1481	66.1544
1482	73.8085									1482	86.9021
1483	75.1709									1483	53.2102
1484	42.2319									1484	78.1869
1485	96.1789									1485	73.6186
1486	69.2321									1486	71.9757
1487	65.3383									1487	82.875
1488	70.1288									1488	26.8815
1489	50.3817									1489	70.1448
1490	52.4543									1490	51.2527
1491	78.6901									1491	29.71
1492	35.1342									1492	70.1107
1493	43.5541									1493	43.3132
1494	66.6746									1494	71.4131
1495	85.5366									1495	32.271
1496	53.5796									1496	59.2316
1497	34.4463									1497	32.8321
1498	49.0353									1498	26.1816
1499	35.4409									1499	81.2903
1500	11.1928									1500	21.7925
1501	83.7365									1501	17.5562
1502	44.2462									1502	32.7781
1503	57.506									1503	58.3977
1504	81.1041									1504	72.2842
1505	61.9745									1505	47.3966
1506	75.5297									1506	61.8132
1507	37.3808									1507	61.8132
1508	48.1959									1508	68.1785
1509	66.3409									1509	82.9178
1510	83.5886									1510	79.4594
1511	74.3247									1511	17.5546
1512	109.386									1512	20.0641
1513	47.0899									1513	21.4892
1514	70.1374									1514	73.097
1515	66.7167									1515	16.7633
1516	61.0908									1516	80.8744
1517	14.7947									1517	27.8368
1518	28.971									1518	73.2126
1519	78.532									1519	60.133
1520	59.6587									1520	41.3194
1521	5.57691									1521	71.8194
1522	87.452									1522	76.1897
1523	64.1423									1523	5.15208
1524	68.0754									1524	32.8743
1525	66.5304									1525	75.22
1526	66.9406									1526	73.0894
1527	53.0081									1527	23.9054
1528	44.6407									1528	71.5372
1529	40.4914									1529	38.0067
1530	71.7788									1530	9.4368
1531	67.7043									1531	10.4915
1532	10.5613									1532	52.6089
1533	68.3691									1533	83.1976
1534	71.0777									1534	59.4337
1535	65.9611									1535	106.639
1536	72.7146									1536	32.5403
1537	85.3286									1537	21.2722
1538	78.6901									1538	55.3797
1539	70.4256									1539	27.1457
1540	88.4223									1540	75.4105
1541	78.663									1541	51.0355
1542	70.0794									1542	64.9516
1543	12.3722									1543	84.7361
1544	43.8433									1544	94.5205
1545	74.1994									1545	68.7599
1546	50.1213									1546	16.2305
1547	28.5204									1547	71.6465
1548	83.7211									1548	17.8878
1549	81.5525									1549	34.1095
1550	62.4945									1550	30.6546
1551	66.8206									1551	87.2415
1552	100.068									1552	63.2909
1553	92.4948									1553	67.5074
1554	77.69									1554	35.4069
1555	39.8165									1555	58.4759
1556	70.8957									1556	69.8073
1557	44.2793									1557	73.4627
1558	69.3486									1558	59.8652
1559	90									1559	63.7999
1560	55.122									1560	65.7256
1561	63.2917									1561	57.9412
1562	44.429									1562	69.8265
1563	84.5415									1563	49.3204
1564	76.8551									1564	71.9174
1565	66.6678									1565	63.1527
1566	70.8074									1566	71.6684
1567	46.3882									1567	69.6775
1568	82.7468									1568	64.9748
1569	61.2324									1569	90.0626
1570	61.2324									1570	61.052
1571	82.875									1571	10.5091
1572	98.6371									1572	60.6242
1573	29.2499									1573	68.1034
1574	53.9555									1574	76.9362
1575	40.7698									1575	43.0546
1576	39.4412									1576	61.3768
1577	40.2466									1577	88.0169
1578	72.3423									1578	71.9605
1579	74.4543									1579	69.2635
1580	49.6355									1580	82.6039
1581	41.3086									1581	24.3773
1582	57.046									1582	42.9643
1583	65.2249									1583	27.6622
1584	59.6399									1584	50.866
1585	78.2003									1585	79.9641
1586	70.7481									1586	28.4624
1587	87.1975									1587	90.6973
1588	73.4584									1588	85.1894
1589	53.5308									1589	75.8796
1590	75.3295									1590	64.1019
1591	65.5967									1591	85.8599
1592	65.1992									1592	62.4093
1593	84.0939									1593	71.8201
1594	61.4121									1594	71.9067
1595	43.3379									1595	11.198
1596	47.0989									1596	77.2862
1597	52.3757									1597	86.0569
1598	62.9037									1598	28.4804
1599	92.1434									1599	65.6529
1600	85.6995									1600	59.2692
1601	80.3718									1601	63.8711
1602	73.5648									1602	26.6645
1603	69.4352									1603	85.9159
1604	67.2996									1604	64.1357
1605	86.2938									1605	68.6542
1606	76.7707									1606	87.1626
1607	54.7181									1607	63.032
1608	56.0235									1608	32.9138
1609	96.7521									1609	52.1888
1610	57.6804									1610	44.139
1611	78.298									1611	62.8575
1612	67.101									1612	89.7532
1613	67.124									1613	42.2737
1614	57.8668									1614	55.2085
1615	51.6048									1615	8.41653
1616	49.0551									1616	15.5848
1617	92.6736									1617	96.4086
1618	63.7444									1618	29.1224
1619	36.6903									1619	37.7559
1620	61.0929									1620	59.7353
1621	30.8634									1621	59.7353
1622	71.7777									1622	65.4497
1623	61.3347									1623	60.0367
1624	80.5779									1624	31.0426
1625	104.925									1625	68.5641
1626	44.3498									1626	73.2025
1627	79.074									1627	41.0109
1628	40.1848									1628	18.672
1629	96.4831									1629	11.1171
1630	69.3665									1630	47.931
1631	42.0858									1631	31.0078
1632	59.1339									1632	12.0079
1633	55.2246									1633	16.0775
1634	55.4186									1634	30.5916
1635	29.9816									1635	96.833
1636	161.114									1636	63.1638
1637	92.0934									1637	71.1266
1638	73.1132									1638	77.4261
1639	64.2861									1639	78.0945
1640	73.0907									1640	67.0125
1641	73.4272									1641	27.7889
1642	69.8483									1642	60.2033
1643	60.9454									1643	21.0835
1644	65.4328									1644	57.2931
1645	68.6779									1645	54.6625
1646	64.2599									1646	34.5854
1647	80.6028									1647	16.6354
1648	36.1884									1648	27.4271
1649	36.5289									1649	40.1223
1650	82.6341									1650	43.2953
1651	90									1651	43.9449
1652	85.9555									1652	50.8668
1653	62.7679									1653	77.6178
1654	81.7566									1654	28.4062
1655	67.3351									1655	82.6736
1656	88.7758									1656	80.5545
1657	44.6688									1657	67.496
1658	43.4099									1658	28.5748
1659	52.6069									1659	65.7741
1660	46.5932									1660	34.6071
1661	84.2939									1661	78.3099
1662	78.328									1662	64.285
1663	72.0143									1663	26.7364
1664	63.4349									1664	80.9645
1665	82.7757									1665	66.8718
1666	53.6813									1666	70.9249
1667	64.3716									1667	61.6166
1668	63.8142									1668	44.6261
1669	63.3686									1669	39.8542
1670	56.2217									1670	44.5981
1671	37.0663									1671	45.1522
1672	39.0939									1672	57.2855
1673	18.1003									1673	74.2615
1674	77.6331									1674	9.31955
1675	42.6889									1675	69.5505
1676	48.549									1676	33.9206
1677	63.2209									1677	59.6305
1678	19.3612									1678	68.1117
1679	15.3272									1679	76.9004
1680	86.0849									1680	61.3238
1681	76.8551									1681	52.0064
1682	36.0274									1682	84.8827
1683	74.9547									1683	32.5161
1684	61.3611									1684	48.5072
1685	84.4436									1685	74.8787
1686	68.3355									1686	14.8712
1687	38.3069									1687	78.221
1688	51.4347									1688	80.8712
1689	69.846									1689	53.3501
1690	79.0119									1690	31.196
1691	35.4367									1691	32.9347
1692	70.641									1692	46.5256
1693	67.1867									1693	87.8292
1694	8.53944									1694	106.972
1695	69.2744									1695	49.0358
1696	85.8591									1696	74.7297
1697	35.94									1697	67.157
1698	77.0849									1698	66.8513
1699	76.8308									1699	84.9999
1700	23.9836									1700	29.1875
1701	68.1986									1701	64.8758
1702	62.077									1702	40.4775
1703	79.0417									1703	38.7354
1704	37.6669									1704	79.8347
1705	81.243									1705	60.9925
1706	22.1156									1706	38.9612
1707	66.6148									1707	82.2913
1708	67.4551									1708	31.4484
1709	61.9577									1709	74.0488
1710	69.3411									1710	19.9673
1711	74.8263									1711	77.8676
1712	36.5759									1712	74.9872
1713	13.0842									1713	87.7188
1714	72.7482									1714	52.4151
1715	76.7277									1715	44.2687
1716	10.9338									1716	83.5007
1717	32.6995									1717	21.0527
1718	28.7004									1718	16.9676
1719	74.303									1719	69.2612
1720	67.1663									1720	50.4575
1721	18.646									1721	81.9114
1722	98.5308									1722	66.3926
1723	79.3666									1723	18.3251
1724	81.1221									1724	86.0259
1725	37.6316									1725	28.6348
1726	52.125									1726	85.6058
1727	63.9155									1727	68.4815
1728	88.5009									1728	10.7731
1729	66.6928									1729	79.2241
1730	65.7565									1730	69.9294
1731	64.163									1731	85.1534
1732	63.4349									1732	81.6328
1733	30.1151									1733	34.3646
1734	65.893									1734	12.3435
1735	76.5707									1735	30.6974
1736	106.323									1736	87.6096
1737	70.7722									1737	93.4309
1738	52.2944									1738	60.0685
1739	54.6586									1739	61.3585
1740	50.6153									1740	36.7958
1741	97.9113									1741	62.0698
1742	64.9669									1742	15.1312
1743	76.732									1743	67.8664
1744	38.5169									1744	45.7207
1745	94.9894									1745	55.5144
1746	54.555									1746	73.3079
1747	71.8605									1747	60.1159
1748	84.5451									1748	90.8914
1749	66.7176									1749	12.9546
1750	63.3236									1750	79.8786
1751	78.2614									1751	23.1292
1752	86.9833									1752	46.3291
1753	50.0145									1753	20.2571
1754	67.3206									1754	12.9078
1755	63.8069									1755	63.7719
1756	47.9108									1756	79.3625
1757	10.36									1757	96.5147
1758	77.2399									1758	76.6216
1759	85.2762									1759	81.9971
1760	41.2757									1760	83.7416
1761	82.1364									1761	36.0022
1762	64.7223									1762	14.7871
1763	78.6901									1763	60.3021
1764	64.1511									1764	89.762
1765	56.0625									1765	52.8706
1766	55.56									1766	52.5631
1767	87.4692									1767	52.5893
1768	87.5304									1768	80.4962
1769	14.753									1769	28.7668
1770	53.4937									1770	74.9498
1771	68.2677									1771	31.6663
1772	38.4456									1772	40.8151
1773	53.8882									1773	58.5704
1774	78.8262									1774	82.985
1775	88.741									1775	34.1182
1776	71.4167									1776	52.4206
1777	42.551									1777	83.1826
1778	29.2281									1778	34.0506
1779	57.2005									1779	64.7899
1780	44.4282									1780	60.472
1781	53.8807									1781	42.5889
1782	71.1778									1782	71.195
1783	55.7961									1783	58.0564
1784	70.4025									1784	84.7513
1785	65.6497									1785	84.2663
1786	66.6681									1786	42.6268
1787	50.4119									1787	53.5477
1788	42.5303									1788	50.9162
1789	86.8832									1789	24.2874
1790	39.8031									1790	60.002
1791	55.3191									1791	90.8704
1792	85.018									1792	68.176
1793	75.6997									1793	38.8921
1794	92.5952									1794	39.8621
1795	108.984									1795	74.6121
1796	43.4352									1796	96.831
1797	60.8739									1797	41.1246
1798	44.5342									1798	53.7653
1799	54.8725									1799	47.0826
1800	41.8779									1800	79.1436
1801	70.5936									1801	79.1436
1802	67.8457									1802	40.9001
1803	69.0692									1803	60.0119
1804	84.1612									1804	75.6601
1805	60.2238									1805	82.622
1806	62.5244									1806	86.1726
1807	51.3314									1807	49.7525
1808	40.5707									1808	25.5359
1809	64.5572									1809	55.772
1810	69.7174									1810	32.4958
1811	106.939									1811	45.9211
1812	77.4572									1812	40.2013
1813	70.1819									1813	67.3216
1814	79.0243									1814	15.2551
1815	40.4764									1815	63.5653
1816	62.133									1816	82.0197
1817	85.8346									1817	9.55485
1818	65.5927									1818	55.6235
1819	60.1682									1819	75.3678
1820	80.2149									1820	79.1721
1821	29.4687									1821	86.01
1822	42.8559									1822	17.0378
1823	82.9138									1823	34.87
1824	65.5119									1824	36.3839
1825	59.2031									1825	24.6232
1826	41.7147									1826	36.7537
1827	77.091									1827	71.0787
1828	72.3226									1828	14.5313
1829	51.2435									1829	47.9804
1830	72.532									1830	54.4473
1831	44.0473									1831	25.1194
1832	72.9176									1832	13.8721
1833	68.5563									1833	80.4615
1834	71.2283									1834	66.2463
1835	35.5188									1835	43.6335
1836	81.8378									1836	85.6575
1837	87.3458									1837	47.0214
1838	85.1317									1838	40.6617
1839	47.0146									1839	68.3456
1840	57.1461									1840	67.9729
1841	74.5803									1841	37.0361
1842	70.6652									1842	26.1766
1843	70.8101									1843	67.9058
1844	63.4349									1844	36.3798
1845	67.1074									1845	52.9226
1846	94.3987									1846	74.3115
1847	75.0023									1847	46.694
1848	80.494									1848	81.6519
1849	44.7998									1849	60.2786
1850	28.0832									1850	52.1548
1851	74.8277									1851	46.6724
1852	55.2253									1852	18.8795
1853	78.8587									1853	28.7509
1854	57.1481									1854	43.7539
1855	56.7755									1855	47.816
1856	71.3421									1856	19.6294
1857	56.6688									1857	30.4134
1858	62.5994									1858	64.7989
1859	54.4623									1859	68.1448
1860	71.0865									1860	67.7066
1861	80.0987									1861	14.5143
1862	75.6788									1862	62.5832
1863	15.3183									1863	70.0252
1864	94.789									1864	59.0161
1865	72.2088									1865	47.3733
1866	83.392									1866	66.0375
1867	77.4896									1867	45.8928
1868	82.5348									1868	78.044
1869	68.4287									1869	43.9406
1870	60.8025									1870	51.4421
1871	21.7271									1871	32.3638
1872	52.077									1872	53.5402
1873	62.6933									1873	69.0035
1874	57.799									1874	77.656
1875	90.7073									1875	132.637
1876	62.8925									1876	70.9704
1877	62.9003									1877	20.8384
1878	58.431									1878	85.5498
1879	36.294									1879	66.5494
1880	97.0907									1880	59.2838
1881	37.3868									1881	34.152
1882	67.4383									1882	78.0448
1883	71.348									1883	67.7394
1884	65.2629									1884	95.1907
1885	68.2765									1885	43.3002
1886	75.562									1886	14.3064
1887	63.6867									1887	64.9919
1888	80.9824									1888	53.4645
1889	56.1209									1889	10.2232
1890	58.7001									1890	19.3634
1891	72.0348									1891	65.7827
1892	73.1353									1892	74.0097
1893	22.4611									1893	71.7154
1894	81.1796									1894	71.6206
1895	6.09471									1895	57.8619
1896	69.1768									1896	78.5663
1897	99.6744									1897	80.8806
1898	72.0576									1898	46.9186
1899	67.03									1899	71.6165
1900	89.036									1900	68.3486
1901	41.6101									1901	38.5838
1902	63.99									1902	31.9448
1903	68.0328									1903	60.3269
1904	74.0421									1904	85.5028
1905	42.4875									1905	83.5092
1906	64.6538									1906	63.6102
1907	62.9648									1907	45.2933
1908	80.4376									1908	104.817
1909	42.5195									1909	80.8825
1910	63.8547									1910	68.1084
1911	33.4674									1911	81.0512
1912	22.0837									1912	7.06308
1913	74.2328									1913	71.776
1914	59.1162									1914	62.2041
1915	23.1117									1915	58.0498
1916	54.9581									1916	71.4178
1917	102.959									1917	40.6386
1918	71.3819									1918	44.0452
1919	55.3174									1919	91.7496
1920	82.0604									1920	70.6899
1921	65.5172									1921	57.7437
1922	83.1818									1922	41.8278
1923	37.4367									1923	80.2724
1924	66.5655									1924	62.18
1925	76.0066									1925	33.4552
1926	63.0478									1926	57.0538
1927	59.0362									1927	56.8522
1928	59.7632									1928	34.5077
1929	69.2037									1929	67.6154
1930	86.9495									1930	67.1001
1931	66.0476									1931	74.5117
1932	5.30432									1932	78.9174
1933	70.2342									1933	82.8023
1934	79.3702									1934	5.21564
1935	16.5476									1935	67.5472
1936	33.4188									1936	75.4998
1937	46.3291									1937	44.7202
1938	27.4905									1938	84.4829
1939	84.6793									1939	80.0912
1940	76.8042									1940	55.0842
1941	83.9941									1941	50.9403
1942	72.7367									1942	81.9432
1943	65.556									1943	49.9608
1944	79.7872									1944	46.6847
1945	35.818									1945	76.4052
1946	22.8781									1946	67.0416
1947	64.8813									1947	45.1499
1948	62.8463									1948	40.8919
1949	60.7808									1949	85.0032
1950	59.8001									1950	75.9334
1951	64.5108									1951	88.456
1952	21.313									1952	88.7442
1953	71.7761									1953	64.7103
1954	66.9766									1954	61.4813
1955	67.466									1955	38.4837
1956	88.157									1956	62.6392
1957	52.6992									1957	49.9586
1958	64.8658									1958	0
1959	67.0647									1959	29.4057
1960	41.2432									1960	64.6121
1961	88.8811									1961	43.4234
1962	35.9267									1962	86.1485
1963	60.2204									1963	78.5978
1964	70.4329									1964	47.7418
1965	75.5792									1965	74.8882
1966	60.0685									1966	71.4841
1967	52.2258									1967	61.4892
1968	59.0362									1968	77.3726
1969	38.7627									1969	59.712
1970	20.7544									1970	29.3113
1971	50.2456									1971	45.4415
1972	56.3099									1972	59.7436
1973	80.9658									1973	42.2606
1974	30.9814									1974	64.6842
1975	37.3175									1975	45.5968
1976	70.6284									1976	6.42859
1977	74.5338									1977	40.3347
1978	70.8846									1978	14.25
1979	67.1241									1979	71.653
1980	67.5464									1980	37.1914
1981	56.6829									1981	29.0831
1982	36.3218									1982	97.4543
1983	39.967									1983	68.3135
1984	34.8082									1984	70.3462
1985	83.2025									1985	53.0036
1986	59.2043									1986	88.3741
1987	40.3645									1987	86.3267
1988	75.1563									1988	67.1426
1989	77.2987									1989	62.2037
1990	23.0513									1990	27.1845
1991	25.6889									1991	79.8998
1992	74.4942									1992	72.6907
1993	78.9496									1993	86.173
1994	21.1523									1994	31.9286
[truncated: 3,141 more rows]

[truncated: 2 more sheets: Ext. Data Fig. S9 c, d , Ext. Data Fig. S10 b, c]
