# Supplementary material for: A rhythmically pulsing leaf-spring DNA-origami nanoengine that drives a passive follower
Source: Nat Nanotechnol. 2023 Oct 19;19(2):226–36. doi: 10.1038/s41565-023-01516-x (PMC10873200; doi:10.1038/s41565-023-01516-x)
Supplement: Supplementary file 8 — Source data on quantification of proper formation of D–F duplexes based on TEM micrographs. [file 41565_2023_1516_MOESM8_ESM.xlsx]

## Sheet: Tabelle1
Quantification of properly formation Driver-Follower duplexes from TEM micrographs.
The TEM micrographs have been evaluating by counting each properly formed as one Driver-Follower duplex as one unit and each origami that was not in a properly formed to Driver-Follower duplex was considered as an incomplete structure.
For each micrograph we calculated the percentage of correctly formed Driver-Follower duplexes and then averaged the number of Driver-Follower pairs over all the micrographs with S.D. as error.
	Number of micrographs	Driver-Follower duplex	incomplete strucure	% of Driver-Follower duplexes
	1	1	0	100			Average %	S.D. %
	2	1	0	100			56.5907	22.8472
	3	1	0	100
	4	0	1	0
	5	1	0	100
	6	1	0	100
	7	0	1	0
	8	1	2	33.3333
	9	0	4	0
	10	1	0	100
	11	1	0	100
	12	1	0	100
	13	4	5	44.4444
	14	3	4	42.8571
	15	3	0	100
	16	3	3	50
	17	4	1	80
	18	1	0	100
	19	3	4	42.8571
	20	5	0	100
	21	5	0	100
	22	3	0	100
	23	6	1	85.7143
	24	5	1	83.3333
	25	2	2	50
	26	5	7	41.6667
	27	6	3	66.6667
	28	6	0	100
	29	3	1	75
	30	6	0	100
	31	5	9	35.7143
	32	7	5	58.3333
	33	2	4	33.3333
	34	10	5	66.6667
	35	6	4	60
	36	5	11	31.25
	37	4	2	66.6667
	38	5	4	55.5556
	39	6	1	85.7143
	40	5	2	71.4286
	41	7	4	63.6364
	42	5	3	62.5
	43	3	0	100
	44	4	3	57.1429
	45	3	0	100
	46	4	3	57.1429
	47	3	7	30
	48	2	1	66.6667
	49	2	3	40
	50	2	0	100
	51	1	3	25
	52	1	0	100
	53	1	0	100
	54	2	2	50
	55	1	0	100
	56	1	0	100
	57	8	6	57.1429
	58	9	1	90
	59	9	3	75
	60	6	8	42.8571
	61	6	7	46.1538
	62	4	2	66.6667
	63	4	18	18.1818
	64	5	1	83.3333
	65	9	6	60
	66	9	9	50
	67	4	6	40
	68	4	0	100
	69	6	6	50
	70	4	5	44.4444
	71	3	8	27.2727
	72	7	5	58.3333
	73	5	6	45.4545
	74	12	6	66.6667
	75	6	6	50
	76	9	2	81.8182
	77	6	6	50
	78	4	1	80
	79	14	7	66.6667
	80	8	4	66.6667
	81	7	2	77.7778
	82	4	4	50
	83	5	3	62.5
	84	7	8	46.6667
	85	5	3	62.5
	86	7	9	43.75
	87	4	3	57.1429
	88	8	6	57.1429
	89	8	4	66.6667
	90	5	3	62.5
	91	5	9	35.7143
	92	7	7	50
	93	5	4	55.5556
	94	4	3	57.1429
	95	6	7	46.1538
	96	4	4	50
	97	6	10	37.5
	98	10	8	55.5556
	99	6	2	75
	100	7	7	50
	101	2	5	28.5714
	102	6	7	46.1538
	103	5	2	71.4286
	104	2	0	100
	105	7	3	70
	106	4	4	50
	107	6	6	50
	108	5	12	29.4118
	109	11	3	78.5714
	110	7	5	58.3333
	111	6	7	46.1538
	112	10	4	71.4286
	113	7	8	46.6667
	114	10	4	71.4286
	115	7	8	46.6667
	116	10	5	66.6667
	117	10	7	58.8235
	118	10	6	62.5
	119	9	17	34.6154
	120	9	7	56.25
	121	5	9	35.7143
	122	13	10	56.5217
	123	9	4	69.2308
	124	8	7	53.3333
	125	4	11	26.6667
	126	8	6	57.1429
	127	8	1	88.8889
	128	7	3	70
	129	2	2	50
	130	2	2	50
	131	0	3	0
	132	3	0	100
	133	1	1	50
	134	27	32	45.7627
	135	19	17	52.7778
	136	12	11	52.1739
	137	20	20	50
	138	15	14	51.7241
	139	19	20	48.7179
	140	20	27	42.5532
	141	17	19	47.2222
	142	17	15	53.125
	143	27	19	58.6957
	144	14	16	46.6667
	145	12	18	40
	146	11	31	26.1905
	147	9	13	40.9091
	148	10	29	25.641
	149	10	18	35.7143
	150	11	12	47.8261
	151	15	11	57.6923
	152	15	21	41.6667
	153	16	19	45.7143
	154	13	10	56.5217
	155	7	9	43.75
	156	10	13	43.4783
	157	11	8	57.8947
	158	6	8	42.8571
	159	6	6	50
	160	6	27	18.1818
	161	10	13	43.4783
	162	13	28	31.7073
	163	8	29	21.6216
	164	11	31	26.1905
	165	8	7	53.3333
	166	8	9	47.0588
	167	12	7	63.1579
	168	6	7	46.1538
	169	8	11	42.1053
	170	12	12	50
	171	5	6	45.4545
	172	10	7	58.8235
	173	12	12	50
	174	11	12	47.8261
	175	8	7	53.3333
	176	4	4	50
	177	8	7	53.3333
	178	1	4	20
	179	8	5	61.5385
	180	4	7	36.3636
	181	9	9	50
	182	6	12	33.3333
	183	2	10	16.6667
	184	9	12	42.8571
	185	9	5	64.2857
	186	3	3	50
	187	1	10	9.09091
	188	8	7	53.3333
	189	4	11	26.6667
	190	7	6	53.8462
	191	5	6	45.4545
	192	6	7	46.1538
	193	8	5	61.5385
	194	9	7	56.25
	195	8	8	50
	196	6	12	33.3333
	197	11	8	57.8947
	198	9	10	47.3684
	199	10	7	58.8235
